# Supplementary material for: CiFi: accurate long-read chromosome conformation capture with low-input requirements
Source: Nat Commun. 2025 Dec 8;17:215. doi: 10.1038/s41467-025-66918-y (PMC12780124; doi:10.1038/s41467-025-66918-y)
Supplement: Supplementary file 8 — Source Data [file 41467_2025_66918_MOESM8_ESM.zip]

Archive with 4 entries (4 files):
- SourceData_SupFig1.csv
- __MACOSX/._SourceData_SupFig1.csv
- SourceData.xlsx
- __MACOSX/._SourceData.xlsx
