# Supplementary material for: CiFi: accurate long-read chromosome conformation capture with low-input requirements
Source: Nat Commun. 2025 Dec 8;17:215. doi: 10.1038/s41467-025-66918-y (PMC12780124; doi:10.1038/s41467-025-66918-y)
Supplement: Supplementary file 8 — Source Data [file 41467_2025_66918_MOESM8_ESM.zip › SourceData_SupFig1.csv]

Chromosome	Window middle (bp)	Library	Normalized Coverage
chr2	2501	Standard	0.8556689862
chr2	2501	Ultralow	0.006757617386
chr2	3501	Standard	0.8902414705
chr2	3501	Ultralow	0.06564542603
chr2	24501	Standard	1.028531408
chr2	24501	Ultralow	0.7742298776
chr2	25501	Standard	0.9939589233
chr2	25501	Ultralow	0.8234639472
chr2	26501	Standard	1.028531408
chr2	26501	Ultralow	0.8591827819
chr2	27501	Standard	0.5531597486
chr2	27501	Ultralow	0.8833171297
chr2	28501	Standard	0.5185872643
chr2	28501	Ultralow	0.8456675471
chr2	29501	Standard	0.5445166276
chr2	29501	Ultralow	0.8215331993
chr2	30501	Standard	0.5013010222
chr2	30501	Ultralow	0.8891093732
chr2	31501	Standard	0.3025092375
chr2	31501	Ultralow	0.8640096515
chr2	32501	Standard	0.4667285379
chr2	32501	Ultralow	0.8852478776
chr2	33501	Standard	0.5790891118
chr2	33501	Ultralow	0.9200013384
chr2	34501	Standard	0.7260221701
chr2	34501	Ultralow	0.9219320862
chr2	35501	Standard	0.7778808965
chr2	35501	Ultralow	0.9151744688
chr2	36501	Standard	0.7778808965
chr2	36501	Ultralow	0.9431703123
chr2	37501	Standard	0.6741634436
chr2	37501	Ultralow	0.8746287645
chr2	38501	Standard	0.7260221701
chr2	38501	Ultralow	0.868836521
chr2	39501	Standard	0.6828065647
chr2	39501	Ultralow	0.8765595123
chr2	40501	Standard	0.7605946544
chr2	40501	Ultralow	0.869801895
chr2	41501	Standard	1.019888287
chr2	41501	Ultralow	0.8273254428
chr2	42501	Standard	1.166821345
chr2	42501	Ultralow	0.8311869385
chr2	43501	Standard	1.339683766
chr2	43501	Ultralow	0.8775248863
chr2	44501	Standard	1.114962618
chr2	44501	Ultralow	0.8949016167
chr2	45501	Standard	1.244609434
chr2	45501	Ultralow	0.8630442776
chr2	46501	Standard	1.460687461
chr2	46501	Ultralow	0.8630442776
chr2	47501	Standard	1.581691156
chr2	47501	Ultralow	0.8321523124
chr2	48501	Standard	1.21003695
chr2	48501	Ultralow	0.759749269
chr2	49501	Standard	1.374256251
chr2	49501	Ultralow	0.6796232342
chr2	50501	Standard	1.426114977
chr2	50501	Ultralow	0.7249958081
chr2	51501	Standard	1.305111282
chr2	51501	Ultralow	0.836013808
chr2	52501	Standard	1.348326887
chr2	52501	Ultralow	0.8871786254
chr2	53501	Standard	1.555761793
chr2	53501	Ultralow	0.8244293211
chr2	54501	Standard	1.910129757
chr2	54501	Ultralow	0.8080179646
chr2	55501	Standard	1.754553578
chr2	55501	Ultralow	0.725961182
chr2	56501	Standard	1.408828735
chr2	56501	Ultralow	0.6998960864
chr2	57501	Standard	1.495259946
chr2	57501	Ultralow	0.7172728168
chr2	65501	Standard	0.9075277126
chr2	65501	Ultralow	0.7896758602
chr2	66501	Standard	0.5618028697
chr2	66501	Ultralow	0.7124459473
chr2	67501	Standard	0.4407991747
chr2	67501	Ultralow	0.7085844516
chr2	68501	Standard	0.4148698115
chr2	68501	Ultralow	0.7732645037
chr2	69501	Standard	0.5013010222
chr2	69501	Ultralow	0.813810208
chr2	70501	Standard	0.7433084122
chr2	70501	Ultralow	0.7713337559
chr2	71501	Standard	0.5704459908
chr2	71501	Ultralow	0.8649750254
chr2	72501	Standard	0.3370817218
chr2	72501	Ultralow	0.8562866602
chr2	73501	Standard	0.4494422958
chr2	73501	Ultralow	0.8041564689
chr2	74501	Standard	0.5358735065
chr2	74501	Ultralow	0.7848489907
chr2	75501	Standard	0.4667285379
chr2	75501	Ultralow	0.8553212863
chr2	76501	Standard	0.596375354
chr2	76501	Ultralow	0.868836521
chr2	77501	Standard	0.596375354
chr2	77501	Ultralow	0.9663392862
chr2	78501	Standard	0.5790891118
chr2	78501	Ultralow	0.9846813905
chr2	79501	Standard	0.5790891118
chr2	79501	Ultralow	0.9692354079
chr2	80501	Standard	0.6309478383
chr2	80501	Ultralow	0.9759930253
chr2	81501	Standard	1.114962618
chr2	81501	Ultralow	0.9740622775
chr2	82501	Standard	1.218680071
chr2	82501	Ultralow	0.8292561906
chr2	83501	Standard	1.218680071
chr2	83501	Ultralow	0.8196024515
chr2	84501	Standard	1.512546188
chr2	84501	Ultralow	0.8109140863
chr2	85501	Standard	1.538475551
chr2	85501	Ultralow	0.7008614603
chr2	86501	Standard	1.13224886
chr2	86501	Ultralow	0.6255622952
chr2	87501	Standard	1.253252555
chr2	87501	Ultralow	0.7317534255
chr2	88501	Standard	1.149535103
chr2	88501	Ultralow	0.7568531472
chr2	99501	Standard	0.596375354
chr2	99501	Ultralow	0.7713337559
chr2	100501	Standard	0.5531597486
chr2	100501	Ultralow	0.7848489907
chr2	101501	Standard	0.4667285379
chr2	101501	Ultralow	0.8051218428
chr2	102501	Standard	0.7346652912
chr2	102501	Ultralow	0.8379445559
chr2	103501	Standard	0.6828065647
chr2	103501	Ultralow	0.8678711471
chr2	104501	Standard	0.6568772015
chr2	104501	Ultralow	0.8002949733
chr2	105501	Standard	0.7605946544
chr2	105501	Ultralow	0.7877451124
chr2	106501	Standard	0.717379049
chr2	106501	Ultralow	0.8920054949
chr2	107501	Standard	0.3111523586
chr2	107501	Ultralow	0.9093822254
chr2	108501	Standard	0.3975835693
chr2	108501	Ultralow	0.8958669906
chr2	109501	Standard	0.4062266904
chr2	109501	Ultralow	0.9730969036
chr2	110501	Standard	0.5099441433
chr2	110501	Ultralow	0.9730969036
chr2	111501	Standard	0.7000928069
chr2	111501	Ultralow	0.8051218428
chr2	112501	Standard	1.123605739
chr2	112501	Ultralow	0.7529916516
chr2	113501	Standard	1.21003695
chr2	113501	Ultralow	0.7636107646
chr2	114501	Standard	1.356970008
chr2	114501	Ultralow	0.7848489907
chr2	115501	Standard	1.149535103
chr2	115501	Ultralow	0.7867797385
chr2	116501	Standard	1.028531408
chr2	116501	Ultralow	0.8379445559
chr2	117501	Standard	0.7346652912
chr2	117501	Ultralow	0.8533905384
chr2	118501	Standard	0.5790891118
chr2	118501	Ultralow	0.7616800168
chr2	119501	Standard	0.6050184751
chr2	119501	Ultralow	0.7877451124
chr2	120501	Standard	0.9334570758
chr2	120501	Ultralow	0.8447021732
chr2	121501	Standard	1.071747013
chr2	121501	Ultralow	0.8157409559
chr2	122501	Standard	1.140891982
chr2	122501	Ultralow	0.7954681037
chr2	123501	Standard	1.080390134
chr2	123501	Ultralow	0.869801895
chr2	124501	Standard	0.9853158023
chr2	124501	Ultralow	0.7626453907
chr2	125501	Standard	0.6482340804
chr2	125501	Ultralow	0.7471994081
chr2	126501	Standard	0.363011085
chr2	126501	Ultralow	0.8002949733
chr2	127501	Standard	0.2247211479
chr2	127501	Ultralow	0.8302215646
chr2	128501	Standard	0.1901486636
chr2	128501	Ultralow	0.8678711471
chr2	129501	Standard	0.1382899372
chr2	129501	Ultralow	0.902624608
chr2	130501	Standard	0.4148698115
chr2	130501	Ultralow	0.9306204514
chr2	131501	Standard	0.4148698115
chr2	131501	Ultralow	0.968270034
chr2	132501	Standard	0.3197954797
chr2	132501	Ultralow	0.978889147
chr2	133501	Standard	0.4062266904
chr2	133501	Ultralow	0.990473634
chr2	134501	Standard	0.3802973272
chr2	134501	Ultralow	1.089907147
chr2	135501	Standard	0.1037174529
chr2	135501	Ultralow	1.087011025
chr2	136501	Standard	0.4407991747
chr2	136501	Ultralow	1.182583043
chr2	137501	Standard	0.6914496858
chr2	137501	Ultralow	1.236643982
chr2	138501	Standard	0.9421001969
chr2	138501	Ultralow	1.252089964
chr2	139501	Standard	1.227323192
chr2	139501	Ultralow	1.220232625
chr2	140501	Standard	1.503903067
chr2	140501	Ultralow	1.241470851
chr2	141501	Standard	1.512546188
chr2	141501	Ultralow	1.171963929
chr2	142501	Standard	1.469330582
chr2	142501	Ultralow	1.112110747
chr2	143501	Standard	1.460687461
chr2	143501	Ultralow	1.118868364
chr2	144501	Standard	1.69405173
chr2	144501	Ultralow	1.160379443
chr2	145501	Standard	2.022490331
chr2	145501	Ultralow	1.137210469
chr2	146501	Standard	2.203995873
chr2	146501	Ultralow	1.07832266
chr2	147501	Standard	2.471932627
chr2	147501	Ultralow	1.032950086
chr2	148501	Standard	2.592936322
chr2	148501	Ultralow	0.9412395645
chr2	149501	Standard	2.316356447
chr2	149501	Ultralow	0.8398753037
chr2	150501	Standard	2.031133452
chr2	150501	Ultralow	0.7655415124
chr2	151501	Standard	2.031133452
chr2	151501	Ultralow	0.6661079995
chr2	152501	Standard	2.074349057
chr2	152501	Ultralow	0.6245969212
chr2	153501	Standard	1.892843515
chr2	153501	Ultralow	0.6081855647
chr2	154501	Standard	1.866914152
chr2	154501	Ultralow	0.6101163126
chr2	155501	Standard	1.719981093
chr2	155501	Ultralow	0.6690041212
chr2	176501	Standard	0.01728624214
chr2	176501	Ultralow	0.9383434427
chr2	177501	Standard	0.02592936322
chr2	177501	Ultralow	0.8842825036
chr2	178501	Standard	0.1987917847
chr2	178501	Ultralow	0.847598295
chr2	179501	Standard	0.1987917847
chr2	179501	Ultralow	0.9219320862
chr2	180501	Standard	0.1987917847
chr2	180501	Ultralow	0.9808198949
chr2	181501	Standard	0.1987917847
chr2	181501	Ultralow	1.03391546
chr2	182501	Standard	0.1642193004
chr2	182501	Ultralow	1.148794956
chr2	183501	Standard	0.1469330582
chr2	183501	Ultralow	1.212509634
chr2	184501	Standard	0.354367964
chr2	184501	Ultralow	1.181617669
chr2	185501	Standard	0.363011085
chr2	185501	Ultralow	1.12272986
chr2	186501	Standard	0.4580854168
chr2	186501	Ultralow	1.072530417
chr2	187501	Standard	0.5099441433
chr2	187501	Ultralow	0.9180705906
chr2	188501	Standard	0.363011085
chr2	188501	Ultralow	0.7829182429
chr2	189501	Standard	0.1728624214
chr2	189501	Ultralow	0.7076190777
chr2	190501	Standard	0.1642193004
chr2	190501	Ultralow	0.6873462255
chr2	191501	Standard	0.24200739
chr2	191501	Ultralow	0.6805886082
chr2	192501	Standard	0.4580854168
chr2	192501	Ultralow	0.7240304342
chr2	193501	Standard	0.8124533808
chr2	193501	Ultralow	0.7732645037
chr2	194501	Standard	1.149535103
chr2	194501	Ultralow	0.7568531472
chr2	195501	Standard	1.339683766
chr2	195501	Ultralow	0.7298226777
chr2	196501	Standard	1.244609434
chr2	196501	Ultralow	0.7626453907
chr2	197501	Standard	1.158178224
chr2	197501	Ultralow	0.8109140863
chr2	198501	Standard	1.011245165
chr2	198501	Ultralow	0.7916066081
chr2	199501	Standard	0.6655203226
chr2	199501	Ultralow	0.6757617386
chr2	200501	Standard	0.4667285379
chr2	200501	Ultralow	0.55026313
chr2	201501	Standard	0.3802973272
chr2	201501	Ultralow	0.3427077389
chr2	202501	Standard	0.2074349057
chr2	202501	Ultralow	0.1332215999
chr2	203501	Standard	0
chr2	203501	Ultralow	0
chr2	204501	Standard	0
chr2	204501	Ultralow	0
chr2	205501	Standard	0
chr2	205501	Ultralow	0.03378808693
chr2	206501	Standard	0.1037174529
chr2	206501	Ultralow	0.2036938955
chr2	207501	Standard	0.3802973272
chr2	207501	Ultralow	0.407387791
chr2	208501	Standard	0.4580854168
chr2	208501	Ultralow	0.6168739299
chr2	209501	Standard	0.5272303854
chr2	209501	Ultralow	0.8099487124
chr2	210501	Standard	0.8038102597
chr2	210501	Ultralow	0.9228974601
chr2	211501	Standard	0.8470258651
chr2	211501	Ultralow	0.9103475993
chr2	212501	Standard	0.6914496858
chr2	212501	Ultralow	0.8746287645
chr2	213501	Standard	0.7260221701
chr2	213501	Ultralow	0.7916066081
chr2	214501	Standard	0.9248139547
chr2	214501	Ultralow	0.7607146429
chr2	215501	Standard	1.227323192
chr2	215501	Ultralow	0.7491301559
chr2	216501	Standard	1.659479246
chr2	216501	Ultralow	0.7172728168
chr2	217501	Standard	1.711337972
chr2	217501	Ultralow	0.648731269
chr2	218501	Standard	1.910129757
chr2	218501	Ultralow	0.8099487124
chr2	219501	Standard	1.763196699
chr2	219501	Ultralow	0.8504944167
chr2	220501	Standard	1.339683766
chr2	220501	Ultralow	0.9180705906
chr2	221501	Standard	0.8815983494
chr2	221501	Ultralow	0.9692354079
chr2	222501	Standard	0.7087359279
chr2	222501	Ultralow	1.077357286
chr2	223501	Standard	0.4926579011
chr2	223501	Ultralow	1.010746486
chr2	224501	Standard	0.7951671387
chr2	224501	Ultralow	0.9422049384
chr2	225501	Standard	1.158178224
chr2	225501	Ultralow	0.8755941384
chr2	226501	Standard	1.460687461
chr2	226501	Ultralow	0.8437367993
chr2	227501	Standard	1.77183982
chr2	227501	Ultralow	0.780987495
chr2	228501	Standard	1.69405173
chr2	228501	Ultralow	0.7385110429
chr2	229501	Standard	1.374256251
chr2	229501	Ultralow	0.7578185211
chr2	230501	Standard	1.037174529
chr2	230501	Ultralow	0.8186370776
chr2	231501	Standard	0.6828065647
chr2	231501	Ultralow	0.8282908167
chr2	232501	Standard	0.4148698115
chr2	232501	Ultralow	0.7993295994
chr2	233501	Standard	0.596375354
chr2	233501	Ultralow	0.7674722603
chr2	234501	Standard	0.6395909594
chr2	234501	Ultralow	0.7249958081
chr2	235501	Standard	0.5618028697
chr2	235501	Ultralow	0.6767271125
chr2	236501	Standard	0.6482340804
chr2	236501	Ultralow	0.7452686603
chr2	237501	Standard	0.7778808965
chr2	237501	Ultralow	0.8427714254
chr2	238501	Standard	0.7346652912
chr2	238501	Ultralow	0.8871786254
chr2	239501	Standard	1.071747013
chr2	239501	Ultralow	0.9190359645
chr2	240501	Standard	1.322397524
chr2	240501	Ultralow	0.9113129732
chr2	241501	Standard	1.503903067
chr2	241501	Ultralow	0.8408406776
chr2	242501	Standard	1.590334277
chr2	242501	Ultralow	0.7983642254
chr2	243501	Standard	1.685408609
chr2	243501	Ultralow	0.7896758602
chr2	244501	Standard	1.244609434
chr2	244501	Ultralow	0.9200013384
chr2	245501	Standard	0.8988845915
chr2	245501	Ultralow	1.085080277
chr2	246501	Standard	0.7260221701
chr2	246501	Ultralow	1.061911303
chr2	247501	Standard	0.4926579011
chr2	247501	Ultralow	1.097630138
chr2	248501	Standard	0.3111523586
chr2	248501	Ultralow	1.151691077
chr2	249501	Standard	0.3284386008
chr2	249501	Ultralow	1.074461164
chr2	250501	Standard	0.5013010222
chr2	250501	Ultralow	0.968270034
chr2	251501	Standard	0.3284386008
chr2	251501	Ultralow	1.008815738
chr2	252501	Standard	0.4321560536
chr2	252501	Ultralow	1.000127373
chr2	253501	Standard	0.4494422958
chr2	253501	Ultralow	0.9151744688
chr2	254501	Standard	0.5099441433
chr2	254501	Ultralow	0.858217408
chr2	255501	Standard	0.3370817218
chr2	255501	Ultralow	0.7558877733
chr2	256501	Standard	0.354367964
chr2	256501	Ultralow	0.6738309908
chr2	257501	Standard	0.4407991747
chr2	257501	Ultralow	0.6651426256
chr2	258501	Standard	0.6568772015
chr2	258501	Ultralow	0.7336841733
chr2	259501	Standard	0.6655203226
chr2	259501	Ultralow	0.7365802951
chr2	260501	Standard	0.8643121072
chr2	260501	Ultralow	0.7838836168
chr2	261501	Standard	1.114962618
chr2	261501	Ultralow	0.8321523124
chr2	262501	Standard	1.149535103
chr2	262501	Ultralow	0.7916066081
chr2	263501	Standard	1.140891982
chr2	263501	Ultralow	0.7780913733
chr2	264501	Standard	1.331040645
chr2	264501	Ultralow	0.8080179646
chr2	265501	Standard	1.305111282
chr2	265501	Ultralow	0.8813863819
chr2	266501	Standard	1.279181919
chr2	266501	Ultralow	0.9364126949
chr2	267501	Standard	1.244609434
chr2	267501	Ultralow	0.9943351296
chr2	268501	Standard	1.002602044
chr2	268501	Ultralow	0.8891093732
chr2	269501	Standard	0.9248139547
chr2	269501	Ultralow	0.8321523124
chr2	270501	Standard	0.9161708337
chr2	270501	Ultralow	0.813810208
chr2	271501	Standard	0.7865240176
chr2	271501	Ultralow	0.8678711471
chr2	272501	Standard	0.5704459908
chr2	272501	Ultralow	0.9064861036
chr2	273501	Standard	0.5185872643
chr2	273501	Ultralow	0.9827506427
chr2	274501	Standard	0.2679367532
chr2	274501	Ultralow	1.003988869
chr2	281501	Standard	0.8815983494
chr2	281501	Ultralow	0.8862132515
chr2	282501	Standard	0.9680295601
chr2	282501	Ultralow	0.8891093732
chr2	283501	Standard	0.8729552283
chr2	283501	Ultralow	0.913243721
chr2	284501	Standard	0.717379049
chr2	284501	Ultralow	0.9200013384
chr2	285501	Standard	0.5445166276
chr2	285501	Ultralow	0.8311869385
chr2	286501	Standard	0.3716542061
chr2	286501	Ultralow	0.7105151994
chr2	287501	Standard	0.4321560536
chr2	287501	Ultralow	0.7336841733
chr2	288501	Standard	0.3111523586
chr2	288501	Ultralow	0.7732645037
chr2	289501	Standard	0.4667285379
chr2	289501	Ultralow	0.7404417907
chr2	290501	Standard	0.5272303854
chr2	290501	Ultralow	0.8109140863
chr2	291501	Standard	0.5272303854
chr2	291501	Ultralow	0.8707672689
chr2	292501	Standard	0.2852229954
chr2	292501	Ultralow	0.8678711471
chr2	293501	Standard	0.233364269
chr2	293501	Ultralow	0.8196024515
chr2	300501	Standard	0.8815983494
chr2	300501	Ultralow	0.7220996864
chr2	301501	Standard	1.089033255
chr2	301501	Ultralow	0.7336841733
chr2	302501	Standard	1.114962618
chr2	302501	Ultralow	0.8282908167
chr2	303501	Standard	0.8988845915
chr2	303501	Ultralow	0.869801895
chr2	304501	Standard	0.5877322329
chr2	304501	Ultralow	0.836013808
chr2	305501	Standard	0.5185872643
chr2	305501	Ultralow	0.7964334776
chr2	306501	Standard	0.5531597486
chr2	306501	Ultralow	0.7858143646
chr2	307501	Standard	0.8815983494
chr2	307501	Ultralow	0.7433379124
chr2	308501	Standard	1.244609434
chr2	308501	Ultralow	0.7549223994
chr2	309501	Standard	1.668122367
chr2	309501	Ultralow	0.8196024515
chr2	310501	Standard	1.910129757
chr2	310501	Ultralow	0.8350484341
chr2	311501	Standard	2.022490331
chr2	311501	Ultralow	0.7751952516
chr2	312501	Standard	1.987917847
chr2	312501	Ultralow	0.7192035646
chr2	313501	Standard	1.901486636
chr2	313501	Ultralow	0.6081855647
chr2	314501	Standard	1.737267336
chr2	314501	Ultralow	0.5348171474
chr2	315501	Standard	1.564404914
chr2	315501	Ultralow	0.5348171474
chr2	316501	Standard	1.391542493
chr2	316501	Ultralow	0.5801897213
chr2	317501	Standard	1.235966313
chr2	317501	Ultralow	0.6583850082
chr2	318501	Standard	1.158178224
chr2	318501	Ultralow	0.7172728168
chr2	319501	Standard	0.9853158023
chr2	319501	Ultralow	0.737545669
chr2	320501	Standard	0.9248139547
chr2	320501	Ultralow	0.7578185211
chr2	321501	Standard	1.071747013
chr2	321501	Ultralow	0.8224985733
chr2	322501	Standard	1.244609434
chr2	322501	Ultralow	0.7684376342
chr2	323501	Standard	1.054460771
chr2	323501	Ultralow	0.7066537038
chr2	324501	Standard	1.002602044
chr2	324501	Ultralow	0.7249958081
chr2	325501	Standard	1.261895677
chr2	325501	Ultralow	0.814775582
chr2	326501	Standard	1.184107587
chr2	326501	Ultralow	0.8263600689
chr2	327501	Standard	0.8643121072
chr2	327501	Ultralow	0.8543559124
chr2	328501	Standard	1.140891982
chr2	328501	Ultralow	0.9344819471
chr2	329501	Standard	1.382899372
chr2	329501	Ultralow	0.9470318079
chr2	330501	Standard	1.140891982
chr2	330501	Ultralow	0.8833171297
chr2	331501	Standard	1.123605739
chr2	331501	Ultralow	0.8466329211
chr2	332501	Standard	1.624906762
chr2	332501	Ultralow	0.8997284862
chr2	333501	Standard	1.840984788
chr2	333501	Ultralow	0.957650921
chr2	334501	Standard	1.823698546
chr2	334501	Ultralow	1.01171186
chr2	335501	Standard	1.832341667
chr2	335501	Ultralow	1.031019338
chr2	336501	Standard	1.607620519
chr2	336501	Ultralow	1.10535313
chr2	337501	Standard	1.28782504
chr2	337501	Ultralow	1.102457008
chr2	338501	Standard	0.8902414705
chr2	338501	Ultralow	0.9962658775
chr2	339501	Standard	0.8902414705
chr2	339501	Ultralow	0.9431703123
chr2	340501	Standard	1.054460771
chr2	340501	Ultralow	0.9209667123
chr2	341501	Standard	1.391542493
chr2	341501	Ultralow	0.8389099298
chr2	342501	Standard	1.650836125
chr2	342501	Ultralow	0.7732645037
chr2	343501	Standard	2.186709631
chr2	343501	Ultralow	0.8012603472
chr2	344501	Standard	2.247211479
chr2	344501	Ultralow	0.8273254428
chr2	345501	Standard	2.074349057
chr2	345501	Ultralow	0.858217408
chr2	346501	Standard	1.763196699
chr2	346501	Ultralow	0.9470318079
chr2	347501	Standard	1.365613129
chr2	347501	Ultralow	0.990473634
chr2	348501	Standard	0.6655203226
chr2	348501	Ultralow	1.01653873
chr2	349501	Standard	0.2592936322
chr2	349501	Ultralow	1.091837895
chr2	350501	Standard	0.08643121072
chr2	350501	Ultralow	1.176790799
chr2	351501	Standard	0.1469330582
chr2	351501	Ultralow	1.108249251
chr2	352501	Standard	0.1382899372
chr2	352501	Ultralow	1.074461164
chr2	353501	Standard	0.1901486636
chr2	353501	Ultralow	1.126591356
chr2	354501	Standard	0.3025092375
chr2	354501	Ultralow	1.131418225
chr2	355501	Standard	0.3889404483
chr2	355501	Ultralow	0.9991619992
chr2	356501	Standard	0.4667285379
chr2	356501	Ultralow	0.946066434
chr2	357501	Standard	0.8556689862
chr2	357501	Ultralow	1.034880834
chr2	358501	Standard	1.322397524
chr2	358501	Ultralow	1.054188312
chr2	359501	Standard	1.728624214
chr2	359501	Ultralow	1.050326817
chr2	360501	Standard	1.944702241
chr2	360501	Ultralow	1.145898834
chr2	361501	Standard	1.832341667
chr2	361501	Ultralow	1.262709077
chr2	362501	Standard	1.400185614
chr2	362501	Ultralow	1.274293564
chr2	363501	Standard	1.028531408
chr2	363501	Ultralow	1.214440382
chr2	364501	Standard	0.8038102597
chr2	364501	Ultralow	1.134314347
chr2	365501	Standard	0.6741634436
chr2	365501	Ultralow	1.14010659
chr2	366501	Standard	0.8815983494
chr2	366501	Ultralow	1.170033182
chr2	367501	Standard	1.054460771
chr2	367501	Ultralow	1.120799112
chr2	368501	Standard	1.080390134
chr2	368501	Ultralow	1.110179999
chr2	369501	Standard	1.028531408
chr2	369501	Ultralow	1.16231019
chr2	370501	Standard	0.9334570758
chr2	370501	Ultralow	1.123695234
chr2	371501	Standard	0.6568772015
chr2	371501	Ultralow	1.009781112
chr2	372501	Standard	0.5358735065
chr2	372501	Ultralow	0.9537894253
chr2	373501	Standard	0.717379049
chr2	373501	Ultralow	0.9673046601
chr2	374501	Standard	0.7519515333
chr2	374501	Ultralow	0.9228974601
chr2	375501	Standard	0.6914496858
chr2	375501	Ultralow	0.9142090949
chr2	376501	Standard	0.6914496858
chr2	376501	Ultralow	0.9508933036
chr2	377501	Standard	0.8038102597
chr2	377501	Ultralow	0.9962658775
chr2	378501	Standard	0.6828065647
chr2	378501	Ultralow	0.978889147
chr2	379501	Standard	0.5790891118
chr2	379501	Ultralow	1.089907147
chr2	380501	Standard	0.6050184751
chr2	380501	Ultralow	1.079288034
chr2	381501	Standard	0.7000928069
chr2	381501	Ultralow	1.023296347
chr2	382501	Standard	0.5358735065
chr2	382501	Ultralow	0.935447321
chr2	383501	Standard	0.3284386008
chr2	383501	Ultralow	0.8437367993
chr2	384501	Standard	0.2074349057
chr2	384501	Ultralow	0.7249958081
chr2	392501	Standard	0.8297396229
chr2	392501	Ultralow	0.9103475993
chr2	393501	Standard	0.7778808965
chr2	393501	Ultralow	0.9451010601
chr2	394501	Standard	0.6223047172
chr2	394501	Ultralow	0.8813863819
chr2	395501	Standard	0.6050184751
chr2	395501	Ultralow	0.7993295994
chr2	396501	Standard	0.6828065647
chr2	396501	Ultralow	0.7249958081
chr2	397501	Standard	0.7519515333
chr2	397501	Ultralow	0.5956357039
chr2	398501	Standard	0.7605946544
chr2	398501	Ultralow	0.48365233
chr2	399501	Standard	1.106319497
chr2	399501	Ultralow	0.4788254605
chr2	400501	Standard	1.356970008
chr2	400501	Ultralow	0.5145442952
chr2	401501	Standard	1.486616824
chr2	401501	Ultralow	0.5348171474
chr2	402501	Standard	1.598977398
chr2	402501	Ultralow	0.5531592517
chr2	403501	Standard	1.815055425
chr2	403501	Ultralow	0.5908088343
chr2	404501	Standard	1.745910457
chr2	404501	Ultralow	0.560882243
chr2	405501	Standard	1.858271031
chr2	405501	Ultralow	0.5425401387
chr2	406501	Standard	1.77183982
chr2	406501	Ultralow	0.5512285039
chr2	407501	Standard	1.650836125
chr2	407501	Ultralow	0.5106827996
chr2	408501	Standard	1.460687461
chr2	408501	Ultralow	0.5512285039
chr2	409501	Standard	1.426114977
chr2	409501	Ultralow	0.6400429038
chr2	410501	Standard	1.253252555
chr2	410501	Ultralow	0.8331176863
chr2	411501	Standard	1.417471856
chr2	411501	Ultralow	0.9547547992
chr2	412501	Standard	1.538475551
chr2	412501	Ultralow	1.091837895
chr2	413501	Standard	1.892843515
chr2	413501	Ultralow	1.181617669
chr2	414501	Standard	1.780482941
chr2	414501	Ultralow	1.142037338
chr2	415501	Standard	1.434758098
chr2	415501	Ultralow	0.9402741906
chr2	416501	Standard	0.9939589233
chr2	416501	Ultralow	0.759749269
chr2	417501	Standard	0.6655203226
chr2	417501	Ultralow	0.605289443
chr2	418501	Standard	0.363011085
chr2	418501	Ultralow	0.4604833562
chr2	419501	Standard	0.4062266904
chr2	419501	Ultralow	0.4566218605
chr2	420501	Standard	0.5790891118
chr2	420501	Ultralow	0.5357825213
chr2	421501	Standard	0.8470258651
chr2	421501	Ultralow	0.6081855647
chr2	429501	Standard	1.184107587
chr2	429501	Ultralow	0.7182381907
chr2	430501	Standard	1.365613129
chr2	430501	Ultralow	0.7230650603
chr2	431501	Standard	1.374256251
chr2	431501	Ultralow	0.6661079995
chr2	432501	Standard	1.382899372
chr2	432501	Ultralow	0.6670733734
chr2	433501	Standard	1.158178224
chr2	433501	Ultralow	0.5734321039
chr2	434501	Standard	1.028531408
chr2	434501	Ultralow	0.6207354256
chr2	435501	Standard	0.9248139547
chr2	435501	Ultralow	0.6284584169
chr2	436501	Standard	0.7519515333
chr2	436501	Ultralow	0.6332852864
chr2	437501	Standard	0.5790891118
chr2	437501	Ultralow	0.6670733734
chr2	438501	Standard	0.5099441433
chr2	438501	Ultralow	0.7491301559
chr2	439501	Standard	0.6568772015
chr2	439501	Ultralow	0.7288573038
chr2	440501	Standard	0.4840147801
chr2	440501	Ultralow	0.7732645037
chr2	441501	Standard	0.363011085
chr2	441501	Ultralow	0.7568531472
chr2	442501	Standard	0.475371659
chr2	442501	Ultralow	0.7008614603
chr2	443501	Standard	0.3716542061
chr2	443501	Ultralow	0.6699694951
chr2	444501	Standard	0.233364269
chr2	444501	Ultralow	0.6516273908
chr2	445501	Standard	0.2765798743
chr2	445501	Ultralow	0.6728656169
chr2	446501	Standard	0.3889404483
chr2	446501	Ultralow	0.9180705906
chr2	447501	Standard	0.5704459908
chr2	447501	Ultralow	1.05129219
chr2	448501	Standard	0.717379049
chr2	448501	Ultralow	1.037776956
chr2	449501	Standard	0.7605946544
chr2	449501	Ultralow	1.075426538
chr2	450501	Standard	0.8124533808
chr2	450501	Ultralow	1.107283877
chr2	451501	Standard	0.8124533808
chr2	451501	Ultralow	0.9595816688
chr2	452501	Standard	0.9939589233
chr2	452501	Ultralow	0.9171052167
chr2	453501	Standard	1.063103892
chr2	453501	Ultralow	0.9470318079
chr2	454501	Standard	1.28782504
chr2	454501	Ultralow	0.9624777905
chr2	455501	Standard	1.331040645
chr2	455501	Ultralow	0.9074514775
chr2	456501	Standard	1.356970008
chr2	456501	Ultralow	0.8205678254
chr2	457501	Standard	0.9680295601
chr2	457501	Ultralow	0.8080179646
chr2	458501	Standard	0.7519515333
chr2	458501	Ultralow	0.8620789037
chr2	459501	Standard	0.4667285379
chr2	459501	Ultralow	0.8958669906
chr2	460501	Standard	0.3197954797
chr2	460501	Ultralow	0.9557201731
chr2	461501	Standard	0.4580854168
chr2	461501	Ultralow	0.9615124166
chr2	462501	Standard	0.4407991747
chr2	462501	Ultralow	0.8678711471
chr2	463501	Standard	0.6482340804
chr2	463501	Ultralow	0.8128448341
chr2	464501	Standard	0.8210965019
chr2	464501	Ultralow	0.7423725385
chr2	465501	Standard	0.9334570758
chr2	465501	Ultralow	0.6429390256
chr2	466501	Standard	0.6914496858
chr2	466501	Ultralow	0.6834847299
chr2	467501	Standard	0.7519515333
chr2	467501	Ultralow	0.7867797385
chr2	468501	Standard	0.6741634436
chr2	468501	Ultralow	0.8562866602
chr2	469501	Standard	0.6741634436
chr2	469501	Ultralow	0.9335165732
chr2	470501	Standard	0.6309478383
chr2	470501	Ultralow	0.9489625558
chr2	471501	Standard	0.7000928069
chr2	471501	Ultralow	0.9045553558
chr2	472501	Standard	0.7605946544
chr2	472501	Ultralow	0.8659403993
chr2	473501	Standard	0.6568772015
chr2	473501	Ultralow	0.7665068863
chr2	474501	Standard	0.717379049
chr2	474501	Ultralow	0.6854154777
chr2	475501	Standard	0.8297396229
chr2	475501	Ultralow	0.7983642254
chr2	476501	Standard	0.838382744
chr2	476501	Ultralow	0.9402741906
chr2	477501	Standard	0.838382744
chr2	477501	Ultralow	1.059015182
chr2	478501	Standard	1.149535103
chr2	478501	Ultralow	1.197063651
chr2	479501	Standard	1.365613129
chr2	479501	Ultralow	1.308081651
chr2	480501	Standard	1.555761793
chr2	480501	Ultralow	1.283947303
chr2	481501	Standard	1.668122367
chr2	481501	Ultralow	1.231817112
chr2	482501	Standard	1.69405173
chr2	482501	Ultralow	1.091837895
chr2	483501	Standard	1.69405173
chr2	483501	Ultralow	0.9422049384
chr2	484501	Standard	1.443401219
chr2	484501	Ultralow	0.792571982
chr2	485501	Standard	1.417471856
chr2	485501	Ultralow	0.7288573038
chr2	486501	Standard	1.192750708
chr2	486501	Ultralow	0.670934869
chr2	487501	Standard	0.9766726812
chr2	487501	Ultralow	0.6545235125
chr2	488501	Standard	0.7778808965
chr2	488501	Ultralow	0.6458351473
chr2	489501	Standard	0.6136615961
chr2	489501	Ultralow	0.627493043
chr2	490501	Standard	0.3889404483
chr2	490501	Ultralow	0.5908088343
chr2	491501	Standard	0.4494422958
chr2	491501	Ultralow	0.5299902778
chr2	492501	Standard	0.5185872643
chr2	492501	Ultralow	0.4797908344
chr2	493501	Standard	0.5618028697
chr2	493501	Ultralow	0.5010290605
chr2	494501	Standard	0.7000928069
chr2	494501	Ultralow	0.5628129909
chr2	495501	Standard	0.596375354
chr2	495501	Ultralow	0.5512285039
chr2	496501	Standard	0.4667285379
chr2	496501	Ultralow	0.5927395821
chr2	497501	Standard	0.363011085
chr2	497501	Ultralow	0.682519356
chr2	498501	Standard	0.3111523586
chr2	498501	Ultralow	0.7404417907
chr2	499501	Standard	0.3802973272
chr2	499501	Ultralow	0.6738309908
chr2	500501	Standard	0.4926579011
chr2	500501	Ultralow	0.6361814082
chr2	501501	Standard	0.5358735065
chr2	501501	Ultralow	0.7414071646
chr2	502501	Standard	0.5704459908
chr2	502501	Ultralow	0.8186370776
chr2	503501	Standard	0.6050184751
chr2	503501	Ultralow	0.8833171297
chr2	504501	Standard	0.5445166276
chr2	504501	Ultralow	0.9412395645
chr2	505501	Standard	0.4321560536
chr2	505501	Ultralow	0.9537894253
chr2	506501	Standard	0.6914496858
chr2	506501	Ultralow	0.8736633906
chr2	507501	Standard	0.8210965019
chr2	507501	Ultralow	0.7896758602
chr2	508501	Standard	0.7605946544
chr2	508501	Ultralow	0.7095498255
chr2	509501	Standard	0.7951671387
chr2	509501	Ultralow	0.7780913733
chr2	510501	Standard	0.9939589233
chr2	510501	Ultralow	0.8524251645
chr2	511501	Standard	0.8470258651
chr2	511501	Ultralow	0.8427714254
chr2	512501	Standard	0.7951671387
chr2	512501	Ultralow	0.9653739123
chr2	513501	Standard	0.8556689862
chr2	513501	Ultralow	1.155552573
chr2	514501	Standard	0.6568772015
chr2	514501	Ultralow	1.120799112
chr2	515501	Standard	0.5445166276
chr2	515501	Ultralow	1.104387756
chr2	516501	Standard	0.3975835693
chr2	516501	Ultralow	1.142037338
chr2	517501	Standard	0.3025092375
chr2	517501	Ultralow	1.036811582
chr2	518501	Standard	0.1382899372
chr2	518501	Ultralow	0.902624608
chr2	519501	Standard	0.2074349057
chr2	519501	Ultralow	0.9190359645
chr2	520501	Standard	0.2765798743
chr2	520501	Ultralow	0.9431703123
chr2	521501	Standard	0.3802973272
chr2	521501	Ultralow	0.8958669906
chr2	522501	Standard	0.5618028697
chr2	522501	Ultralow	0.9286897036
chr2	523501	Standard	0.838382744
chr2	523501	Ultralow	0.9740622775
chr2	524501	Standard	0.9421001969
chr2	524501	Ultralow	1.047430695
chr2	525501	Standard	0.7865240176
chr2	525501	Ultralow	1.059980556
chr2	526501	Standard	0.7433084122
chr2	526501	Ultralow	1.102457008
chr2	527501	Standard	0.9161708337
chr2	527501	Ultralow	1.080253408
chr2	528501	Standard	0.8124533808
chr2	528501	Ultralow	0.9779237731
chr2	529501	Standard	0.6395909594
chr2	529501	Ultralow	0.8649750254
chr2	530501	Standard	0.8470258651
chr2	530501	Ultralow	0.7616800168
chr2	531501	Standard	0.838382744
chr2	531501	Ultralow	0.8350484341
chr2	532501	Standard	0.7346652912
chr2	532501	Ultralow	0.8398753037
chr2	533501	Standard	0.9853158023
chr2	533501	Ultralow	0.8649750254
chr2	534501	Standard	1.365613129
chr2	534501	Ultralow	0.8012603472
chr2	535501	Standard	1.382899372
chr2	535501	Ultralow	0.7877451124
chr2	536501	Standard	1.676765488
chr2	536501	Ultralow	0.7713337559
chr2	537501	Standard	1.616263641
chr2	537501	Ultralow	0.8051218428
chr2	538501	Standard	1.184107587
chr2	538501	Ultralow	0.8215331993
chr2	539501	Standard	0.8124533808
chr2	539501	Ultralow	0.8755941384
chr2	540501	Standard	0.6136615961
chr2	540501	Ultralow	0.923862834
chr2	541501	Standard	0.4407991747
chr2	541501	Ultralow	0.8949016167
chr2	542501	Standard	0.2592936322
chr2	542501	Ultralow	0.8080179646
chr2	543501	Standard	0.2592936322
chr2	543501	Ultralow	0.7211343125
chr2	544501	Standard	0.2592936322
chr2	544501	Ultralow	0.6902423473
chr2	545501	Standard	0.2852229954
chr2	545501	Ultralow	0.7616800168
chr2	546501	Standard	0.4667285379
chr2	546501	Ultralow	0.7549223994
chr2	547501	Standard	0.6395909594
chr2	547501	Ultralow	0.8215331993
chr2	548501	Standard	0.6568772015
chr2	548501	Ultralow	0.9750276514
chr2	549501	Standard	0.6914496858
chr2	549501	Ultralow	1.025227095
chr2	550501	Standard	0.6828065647
chr2	550501	Ultralow	0.946066434
chr2	551501	Standard	0.4580854168
chr2	551501	Ultralow	0.8707672689
chr2	552501	Standard	0.2592936322
chr2	552501	Ultralow	0.9528240514
chr2	553501	Standard	0.2592936322
chr2	553501	Ultralow	0.8987631123
chr2	554501	Standard	0.3975835693
chr2	554501	Ultralow	0.8862132515
chr2	555501	Standard	0.5099441433
chr2	555501	Ultralow	0.923862834
chr2	556501	Standard	0.596375354
chr2	556501	Ultralow	0.9528240514
chr2	557501	Standard	0.7692377754
chr2	557501	Ultralow	0.7983642254
chr2	558501	Standard	0.9161708337
chr2	558501	Ultralow	0.8041564689
chr2	559501	Standard	0.7519515333
chr2	559501	Ultralow	0.8369791819
chr2	560501	Standard	0.6655203226
chr2	560501	Ultralow	0.7645761385
chr2	561501	Standard	0.6223047172
chr2	561501	Ultralow	0.6332852864
chr2	562501	Standard	0.5013010222
chr2	562501	Ultralow	0.627493043
chr2	563501	Standard	0.3284386008
chr2	563501	Ultralow	0.5222672865
chr2	564501	Standard	0.5618028697
chr2	564501	Ultralow	0.4546911127
chr2	565501	Standard	0.6309478383
chr2	565501	Ultralow	0.5222672865
chr2	566501	Standard	0.8038102597
chr2	566501	Ultralow	0.6690041212
chr2	567501	Standard	1.054460771
chr2	567501	Ultralow	0.7095498255
chr2	568501	Standard	1.21003695
chr2	568501	Ultralow	0.7336841733
chr2	569501	Standard	0.9939589233
chr2	569501	Ultralow	0.7327187994
chr2	570501	Standard	0.8643121072
chr2	570501	Ultralow	0.7008614603
chr2	571501	Standard	0.6655203226
chr2	571501	Ultralow	0.6680387473
chr2	572501	Standard	0.5358735065
chr2	572501	Ultralow	0.6805886082
chr2	573501	Standard	0.5531597486
chr2	573501	Ultralow	0.7780913733
chr2	574501	Standard	0.7692377754
chr2	574501	Ultralow	0.8051218428
chr2	575501	Standard	0.8902414705
chr2	575501	Ultralow	0.8263600689
chr2	576501	Standard	1.054460771
chr2	576501	Ultralow	0.8495290428
chr2	577501	Standard	1.071747013
chr2	577501	Ultralow	0.9344819471
chr2	578501	Standard	1.13224886
chr2	578501	Ultralow	1.010746486
chr2	579501	Standard	1.235966313
chr2	579501	Ultralow	1.207682764
chr2	580501	Standard	1.408828735
chr2	580501	Ultralow	1.393034555
chr2	581501	Standard	1.417471856
chr2	581501	Ultralow	1.502121807
chr2	582501	Standard	1.45204434
chr2	582501	Ultralow	1.413307408
chr2	583501	Standard	1.564404914
chr2	583501	Ultralow	1.25112459
chr2	584501	Standard	1.400185614
chr2	584501	Ultralow	1.086045651
chr2	585501	Standard	1.140891982
chr2	585501	Ultralow	0.9373780688
chr2	586501	Standard	1.071747013
chr2	586501	Ultralow	0.8215331993
chr2	587501	Standard	1.123605739
chr2	587501	Ultralow	0.8109140863
chr2	588501	Standard	0.959386439
chr2	588501	Ultralow	0.8823517558
chr2	589501	Standard	1.097676376
chr2	589501	Ultralow	0.8929708689
chr2	590501	Standard	1.356970008
chr2	590501	Ultralow	0.8282908167
chr2	591501	Standard	1.305111282
chr2	591501	Ultralow	0.8273254428
chr2	592501	Standard	1.166821345
chr2	592501	Ultralow	0.8495290428
chr2	593501	Standard	1.339683766
chr2	593501	Ultralow	0.8089833385
chr2	594501	Standard	1.192750708
chr2	594501	Ultralow	0.7954681037
chr2	595501	Standard	1.089033255
chr2	595501	Ultralow	0.8447021732
chr2	596501	Standard	0.8902414705
chr2	596501	Ultralow	0.7964334776
chr2	597501	Standard	0.7951671387
chr2	597501	Ultralow	0.7713337559
chr2	598501	Standard	0.4667285379
chr2	598501	Ultralow	0.7742298776
chr2	599501	Standard	0.3284386008
chr2	599501	Ultralow	0.7829182429
chr2	600501	Standard	0.24200739
chr2	600501	Ultralow	0.8070525907
chr2	601501	Standard	0.5877322329
chr2	601501	Ultralow	0.8678711471
chr2	602501	Standard	0.8902414705
chr2	602501	Ultralow	0.9045553558
chr2	603501	Standard	1.184107587
chr2	603501	Ultralow	0.9171052167
chr2	604501	Standard	1.365613129
chr2	604501	Ultralow	0.8939362428
chr2	605501	Standard	1.348326887
chr2	605501	Ultralow	0.8205678254
chr2	606501	Standard	1.331040645
chr2	606501	Ultralow	0.7491301559
chr2	607501	Standard	1.495259946
chr2	607501	Ultralow	0.7385110429
chr2	608501	Standard	1.374256251
chr2	608501	Ultralow	0.8533905384
chr2	609501	Standard	1.45204434
chr2	609501	Ultralow	1.042603825
chr2	610501	Standard	1.555761793
chr2	610501	Ultralow	1.185479164
chr2	611501	Standard	1.400185614
chr2	611501	Ultralow	1.252089964
chr2	612501	Standard	1.140891982
chr2	612501	Ultralow	1.274293564
chr2	613501	Standard	1.140891982
chr2	613501	Ultralow	1.175825425
chr2	614501	Standard	1.011245165
chr2	614501	Ultralow	0.968270034
chr2	615501	Standard	1.089033255
chr2	615501	Ultralow	0.8977977384
chr2	616501	Standard	0.9680295601
chr2	616501	Ultralow	0.8900747471
chr2	617501	Standard	0.7087359279
chr2	617501	Ultralow	0.7973988515
chr2	618501	Standard	0.5272303854
chr2	618501	Ultralow	0.6921730951
chr2	619501	Standard	0.354367964
chr2	619501	Ultralow	0.7240304342
chr2	620501	Standard	0.1555761793
chr2	620501	Ultralow	0.7056883299
chr2	621501	Standard	0.1037174529
chr2	621501	Ultralow	0.6477658951
chr2	622501	Standard	0.1037174529
chr2	622501	Ultralow	0.693138469
chr2	623501	Standard	0.1037174529
chr2	623501	Ultralow	0.6690041212
chr2	624501	Standard	0.2852229954
chr2	624501	Ultralow	0.5763282256
chr2	625501	Standard	0.354367964
chr2	625501	Ultralow	0.5869473387
chr2	626501	Standard	0.5013010222
chr2	626501	Ultralow	0.704722956
chr2	627501	Standard	0.5790891118
chr2	627501	Ultralow	0.825394695
chr2	628501	Standard	0.6309478383
chr2	628501	Ultralow	1.053222938
chr2	629501	Standard	0.6223047172
chr2	629501	Ultralow	1.222163373
chr2	630501	Standard	0.5013010222
chr2	630501	Ultralow	1.181617669
chr2	631501	Standard	0.4580854168
chr2	631501	Ultralow	1.071565043
chr2	632501	Standard	0.5531597486
chr2	632501	Ultralow	0.9209667123
chr2	633501	Standard	0.6568772015
chr2	633501	Ultralow	0.748164782
chr2	634501	Standard	0.6482340804
chr2	634501	Ultralow	0.7365802951
chr2	635501	Standard	0.7778808965
chr2	635501	Ultralow	0.7983642254
chr2	636501	Standard	0.838382744
chr2	636501	Ultralow	0.8591827819
chr2	637501	Standard	0.8470258651
chr2	637501	Ultralow	1.015573356
chr2	638501	Standard	0.7087359279
chr2	638501	Ultralow	1.08314953
chr2	639501	Standard	0.6309478383
chr2	639501	Ultralow	0.9750276514
chr2	640501	Standard	0.6223047172
chr2	640501	Ultralow	0.813810208
chr2	641501	Standard	0.5704459908
chr2	641501	Ultralow	0.6883115994
chr2	642501	Standard	0.6482340804
chr2	642501	Ultralow	0.5956357039
chr2	643501	Standard	0.9161708337
chr2	643501	Ultralow	0.5850165908
chr2	644501	Standard	1.13224886
chr2	644501	Ultralow	0.6332852864
chr2	645501	Standard	1.305111282
chr2	645501	Ultralow	0.758783895
chr2	646501	Standard	1.477973703
chr2	646501	Ultralow	0.8456675471
chr2	647501	Standard	1.408828735
chr2	647501	Ultralow	0.758783895
chr2	648501	Standard	1.408828735
chr2	648501	Ultralow	0.7066537038
chr2	649501	Standard	1.227323192
chr2	649501	Ultralow	0.7298226777
chr2	650501	Standard	1.054460771
chr2	650501	Ultralow	0.7008614603
chr2	651501	Standard	0.9334570758
chr2	651501	Ultralow	0.6873462255
chr2	652501	Standard	0.8124533808
chr2	652501	Ultralow	0.715342069
chr2	653501	Standard	0.6655203226
chr2	653501	Ultralow	0.7790567472
chr2	654501	Standard	0.8470258651
chr2	654501	Ultralow	0.6998960864
chr2	655501	Standard	0.8297396229
chr2	655501	Ultralow	0.6680387473
chr2	656501	Standard	0.7951671387
chr2	656501	Ultralow	0.6448697734
chr2	657501	Standard	0.7346652912
chr2	657501	Ultralow	0.6323199125
chr2	658501	Standard	0.5790891118
chr2	658501	Ultralow	0.5483323822
chr2	659501	Standard	0.6741634436
chr2	659501	Ultralow	0.6178393039
chr2	660501	Standard	0.6568772015
chr2	660501	Ultralow	0.6969999647
chr2	661501	Standard	0.5185872643
chr2	661501	Ultralow	0.8089833385
chr2	662501	Standard	0.596375354
chr2	662501	Ultralow	0.8649750254
chr2	663501	Standard	0.8038102597
chr2	663501	Ultralow	0.8813863819
chr2	664501	Standard	0.7000928069
chr2	664501	Ultralow	0.8765595123
chr2	665501	Standard	0.6655203226
chr2	665501	Ultralow	0.7887104863
chr2	666501	Standard	0.6655203226
chr2	666501	Ultralow	0.6661079995
chr2	667501	Standard	0.838382744
chr2	667501	Ultralow	0.6217007995
chr2	668501	Standard	0.8815983494
chr2	668501	Ultralow	0.6690041212
chr2	669501	Standard	0.7000928069
chr2	669501	Ultralow	0.6516273908
chr2	670501	Standard	0.596375354
chr2	670501	Ultralow	0.7124459473
chr2	671501	Standard	0.596375354
chr2	671501	Ultralow	0.7935373559
chr2	672501	Standard	0.3370817218
chr2	672501	Ultralow	0.8987631123
chr2	673501	Standard	0.0950743318
chr2	673501	Ultralow	0.8784902602
chr2	674501	Standard	0.01728624214
chr2	674501	Ultralow	0.8157409559
chr2	675501	Standard	0.1901486636
chr2	675501	Ultralow	0.8292561906
chr2	676501	Standard	0.4840147801
chr2	676501	Ultralow	0.7993295994
chr2	677501	Standard	0.5531597486
chr2	677501	Ultralow	0.648731269
chr2	678501	Standard	0.5531597486
chr2	678501	Ultralow	0.605289443
chr2	679501	Standard	0.6395909594
chr2	679501	Ultralow	0.6120470604
chr2	680501	Standard	0.7865240176
chr2	680501	Ultralow	0.5435055126
chr2	681501	Standard	0.7433084122
chr2	681501	Ultralow	0.4962021909
chr2	682501	Standard	0.9421001969
chr2	682501	Ultralow	0.57246673
chr2	683501	Standard	1.114962618
chr2	683501	Ultralow	0.6834847299
chr2	684501	Standard	1.261895677
chr2	684501	Ultralow	0.737545669
chr2	685501	Standard	1.391542493
chr2	685501	Ultralow	0.836013808
chr2	686501	Standard	1.702694851
chr2	686501	Ultralow	0.9364126949
chr2	687501	Standard	1.607620519
chr2	687501	Ultralow	0.9412395645
chr2	688501	Standard	1.737267336
chr2	688501	Ultralow	0.8736633906
chr2	689501	Standard	1.737267336
chr2	689501	Ultralow	0.847598295
chr2	690501	Standard	1.650836125
chr2	690501	Ultralow	0.7636107646
chr2	691501	Standard	1.426114977
chr2	691501	Ultralow	0.7462340342
chr2	692501	Standard	1.590334277
chr2	692501	Ultralow	0.803191095
chr2	693501	Standard	1.650836125
chr2	693501	Ultralow	0.780987495
chr2	694501	Standard	1.607620519
chr2	694501	Ultralow	0.7742298776
chr2	695501	Standard	1.460687461
chr2	695501	Ultralow	0.8302215646
chr2	696501	Standard	1.573048035
chr2	696501	Ultralow	0.8611135297
chr2	697501	Standard	1.573048035
chr2	697501	Ultralow	0.8418060515
chr2	698501	Standard	1.426114977
chr2	698501	Ultralow	0.8891093732
chr2	699501	Standard	1.235966313
chr2	699501	Ultralow	0.9518586775
chr2	700501	Standard	1.037174529
chr2	700501	Ultralow	1.064807425
chr2	701501	Standard	0.6914496858
chr2	701501	Ultralow	1.023296347
chr2	702501	Standard	0.6482340804
chr2	702501	Ultralow	0.979854521
chr2	703501	Standard	0.4407991747
chr2	703501	Ultralow	0.9933697557
chr2	704501	Standard	0.4407991747
chr2	704501	Ultralow	0.9759930253
chr2	705501	Standard	0.5013010222
chr2	705501	Ultralow	0.7645761385
chr2	706501	Standard	0.7346652912
chr2	706501	Ultralow	0.6786578603
chr2	707501	Standard	0.6482340804
chr2	707501	Ultralow	0.6168739299
chr2	708501	Standard	0.8210965019
chr2	708501	Ultralow	0.5975664517
chr2	709501	Standard	0.959386439
chr2	709501	Ultralow	0.5908088343
chr2	710501	Standard	1.158178224
chr2	710501	Ultralow	0.6535581386
chr2	711501	Standard	0.8643121072
chr2	711501	Ultralow	0.6593503821
chr2	712501	Standard	0.7000928069
chr2	712501	Ultralow	0.6844501038
chr2	713501	Standard	0.6914496858
chr2	713501	Ultralow	0.6323199125
chr2	714501	Standard	0.717379049
chr2	714501	Ultralow	0.6506620169
chr2	715501	Standard	0.6309478383
chr2	715501	Ultralow	0.6757617386
chr2	716501	Standard	0.7519515333
chr2	716501	Ultralow	0.7713337559
chr2	717501	Standard	0.8210965019
chr2	717501	Ultralow	0.813810208
chr2	718501	Standard	0.8210965019
chr2	718501	Ultralow	0.8765595123
chr2	719501	Standard	0.8988845915
chr2	719501	Ultralow	0.8196024515
chr2	720501	Standard	0.7865240176
chr2	720501	Ultralow	0.8920054949
chr2	721501	Standard	0.9075277126
chr2	721501	Ultralow	0.8041564689
chr2	722501	Standard	0.8297396229
chr2	722501	Ultralow	0.7945027298
chr2	723501	Standard	0.6568772015
chr2	723501	Ultralow	0.7558877733
chr2	724501	Standard	0.5531597486
chr2	724501	Ultralow	0.7249958081
chr2	725501	Standard	0.6568772015
chr2	725501	Ultralow	0.5879127126
chr2	726501	Standard	0.5099441433
chr2	726501	Ultralow	0.615908556
chr2	727501	Standard	0.5013010222
chr2	727501	Ultralow	0.6303891647
chr2	728501	Standard	0.5445166276
chr2	728501	Ultralow	0.5734321039
chr2	729501	Standard	0.363011085
chr2	729501	Ultralow	0.5193711648
chr2	730501	Standard	0.2074349057
chr2	730501	Ultralow	0.5145442952
chr2	731501	Standard	0.1123605739
chr2	731501	Ultralow	0.52805953
chr2	732501	Standard	0.2679367532
chr2	732501	Ultralow	0.4633794779
chr2	733501	Standard	0.4062266904
chr2	733501	Ultralow	0.4691717214
chr2	734501	Standard	0.6482340804
chr2	734501	Ultralow	0.5367478952
chr2	735501	Standard	1.063103892
chr2	735501	Ultralow	0.6245969212
chr2	736501	Standard	1.166821345
chr2	736501	Ultralow	0.6130124343
chr2	737501	Standard	1.089033255
chr2	737501	Ultralow	0.648731269
chr2	738501	Standard	1.158178224
chr2	738501	Ultralow	0.7143766951
chr2	739501	Standard	1.011245165
chr2	739501	Ultralow	0.7462340342
chr2	740501	Standard	0.6482340804
chr2	740501	Ultralow	0.7491301559
chr2	741501	Standard	0.6568772015
chr2	741501	Ultralow	0.7916066081
chr2	742501	Standard	0.5618028697
chr2	742501	Ultralow	0.8215331993
chr2	743501	Standard	0.3197954797
chr2	743501	Ultralow	0.8051218428
chr2	744501	Standard	0.233364269
chr2	744501	Ultralow	0.7771259994
chr2	745501	Standard	0.4148698115
chr2	745501	Ultralow	0.715342069
chr2	746501	Standard	0.5618028697
chr2	746501	Ultralow	0.7346495472
chr2	747501	Standard	0.6482340804
chr2	747501	Ultralow	0.7192035646
chr2	748501	Standard	0.8210965019
chr2	748501	Ultralow	0.8224985733
chr2	749501	Standard	0.9334570758
chr2	749501	Ultralow	0.9171052167
chr2	750501	Standard	0.7000928069
chr2	750501	Ultralow	0.9866121383
chr2	751501	Standard	0.6309478383
chr2	751501	Ultralow	0.979854521
chr2	752501	Standard	0.7000928069
chr2	752501	Ultralow	0.9895082601
chr2	753501	Standard	0.7951671387
chr2	753501	Ultralow	0.9093822254
chr2	754501	Standard	1.054460771
chr2	754501	Ultralow	0.8669057732
chr2	755501	Standard	1.149535103
chr2	755501	Ultralow	0.9122783471
chr2	756501	Standard	0.9853158023
chr2	756501	Ultralow	0.9605470427
chr2	757501	Standard	0.8902414705
chr2	757501	Ultralow	1.074461164
chr2	758501	Standard	0.6223047172
chr2	758501	Ultralow	1.153621825
chr2	759501	Standard	0.2506505111
chr2	759501	Ultralow	1.248228469
chr2	760501	Standard	0.1901486636
chr2	760501	Ultralow	1.301324034
chr2	761501	Standard	0.1382899372
chr2	761501	Ultralow	1.291670295
chr2	762501	Standard	0.2765798743
chr2	762501	Ultralow	1.180652295
chr2	763501	Standard	0.6223047172
chr2	763501	Ultralow	1.08314953
chr2	764501	Standard	0.7260221701
chr2	764501	Ultralow	0.978889147
chr2	765501	Standard	0.6828065647
chr2	765501	Ultralow	0.8109140863
chr2	766501	Standard	0.9248139547
chr2	766501	Ultralow	0.6960345907
chr2	767501	Standard	0.9334570758
chr2	767501	Ultralow	0.6468005212
chr2	768501	Standard	0.5877322329
chr2	768501	Ultralow	0.6583850082
chr2	769501	Standard	0.6309478383
chr2	769501	Ultralow	0.7423725385
chr2	770501	Standard	0.6395909594
chr2	770501	Ultralow	0.7520262777
chr2	771501	Standard	0.354367964
chr2	771501	Ultralow	0.7906412341
chr2	772501	Standard	0.2938661165
chr2	772501	Ultralow	0.7838836168
chr2	773501	Standard	0.3716542061
chr2	773501	Ultralow	0.7269265559
chr2	774501	Standard	0.3802973272
chr2	774501	Ultralow	0.6149431821
chr2	775501	Standard	0.5790891118
chr2	775501	Ultralow	0.6574196343
chr2	776501	Standard	0.6914496858
chr2	776501	Ultralow	0.6747963647
chr2	777501	Standard	0.5790891118
chr2	777501	Ultralow	0.7385110429
chr2	778501	Standard	0.8815983494
chr2	778501	Ultralow	0.8504944167
chr2	779501	Standard	0.8815983494
chr2	779501	Ultralow	0.9383434427
chr2	780501	Standard	0.6741634436
chr2	780501	Ultralow	1.028123217
chr2	781501	Standard	0.7087359279
chr2	781501	Ultralow	1.214440382
chr2	782501	Standard	0.959386439
chr2	782501	Ultralow	1.372761703
chr2	783501	Standard	0.7865240176
chr2	783501	Ultralow	1.351523477
chr2	784501	Standard	0.9766726812
chr2	784501	Ultralow	1.357315721
chr2	785501	Standard	1.253252555
chr2	785501	Ultralow	1.29553179
chr2	786501	Standard	1.28782504
chr2	786501	Ultralow	1.079288034
chr2	787501	Standard	1.071747013
chr2	787501	Ultralow	0.8524251645
chr2	788501	Standard	1.089033255
chr2	788501	Ultralow	0.8263600689
chr2	789501	Standard	1.080390134
chr2	789501	Ultralow	0.7674722603
chr2	790501	Standard	1.149535103
chr2	790501	Ultralow	0.6998960864
chr2	791501	Standard	0.9766726812
chr2	791501	Ultralow	0.7018268342
chr2	792501	Standard	0.9766726812
chr2	792501	Ultralow	0.847598295
chr2	793501	Standard	0.7778808965
chr2	793501	Ultralow	0.8273254428
chr2	794501	Standard	0.4321560536
chr2	794501	Ultralow	0.8041564689
chr2	795501	Standard	0.2679367532
chr2	795501	Ultralow	0.7414071646
chr2	796501	Standard	0.363011085
chr2	796501	Ultralow	0.8205678254
chr2	797501	Standard	0.4840147801
chr2	797501	Ultralow	0.7520262777
chr2	798501	Standard	0.4926579011
chr2	798501	Ultralow	0.7414071646
chr2	799501	Standard	0.4926579011
chr2	799501	Ultralow	0.7240304342
chr2	800501	Standard	0.3197954797
chr2	800501	Ultralow	0.7906412341
chr2	801501	Standard	0.2938661165
chr2	801501	Ultralow	0.7192035646
chr2	802501	Standard	0.0950743318
chr2	802501	Ultralow	0.7327187994
chr2	803501	Standard	0.06050184751
chr2	803501	Ultralow	0.7365802951
chr2	804501	Standard	0.06050184751
chr2	804501	Ultralow	0.7684376342
chr2	805501	Standard	0.1469330582
chr2	805501	Ultralow	0.8939362428
chr2	806501	Standard	0.0950743318
chr2	806501	Ultralow	1.050326817
chr2	807501	Standard	0.4321560536
chr2	807501	Ultralow	1.087976399
chr2	808501	Standard	1.123605739
chr2	808501	Ultralow	1.03874233
chr2	809501	Standard	1.815055425
chr2	809501	Ultralow	0.9914390079
chr2	810501	Standard	1.737267336
chr2	810501	Ultralow	0.9151744688
chr2	811501	Standard	1.944702241
chr2	811501	Ultralow	0.7945027298
chr2	812501	Standard	1.668122367
chr2	812501	Ultralow	0.7790567472
chr2	813501	Standard	1.028531408
chr2	813501	Ultralow	0.8707672689
chr2	814501	Standard	0.3802973272
chr2	814501	Ultralow	0.8601481558
chr2	815501	Standard	0.4321560536
chr2	815501	Ultralow	0.8022257211
chr2	816501	Standard	0.363011085
chr2	816501	Ultralow	0.8273254428
chr2	817501	Standard	0.3025092375
chr2	817501	Ultralow	0.7954681037
chr2	818501	Standard	0.2852229954
chr2	818501	Ultralow	0.7182381907
chr2	819501	Standard	0.2852229954
chr2	819501	Ultralow	0.693138469
chr2	820501	Standard	0.5185872643
chr2	820501	Ultralow	0.7568531472
chr2	821501	Standard	0.475371659
chr2	821501	Ultralow	0.8447021732
chr2	822501	Standard	0.4840147801
chr2	822501	Ultralow	0.8900747471
chr2	823501	Standard	0.6223047172
chr2	823501	Ultralow	0.9335165732
chr2	824501	Standard	0.5704459908
chr2	824501	Ultralow	0.9750276514
chr2	825501	Standard	0.2852229954
chr2	825501	Ultralow	0.9151744688
chr2	826501	Standard	0.3025092375
chr2	826501	Ultralow	0.8234639472
chr2	827501	Standard	0.8124533808
chr2	827501	Ultralow	0.7887104863
chr2	828501	Standard	1.037174529
chr2	828501	Ultralow	0.8070525907
chr2	829501	Standard	1.149535103
chr2	829501	Ultralow	0.8765595123
chr2	830501	Standard	1.149535103
chr2	830501	Ultralow	0.9422049384
chr2	831501	Standard	1.011245165
chr2	831501	Ultralow	0.9142090949
chr2	832501	Standard	0.4926579011
chr2	832501	Ultralow	0.7636107646
chr2	833501	Standard	0.1123605739
chr2	833501	Ultralow	0.6950692168
chr2	834501	Standard	0
chr2	834501	Ultralow	0.6207354256
chr2	835501	Standard	0
chr2	835501	Ultralow	0.5657091126
chr2	836501	Standard	0
chr2	836501	Ultralow	0.5705359822
chr2	837501	Standard	0.06050184751
chr2	837501	Ultralow	0.715342069
chr2	838501	Standard	0.06914496858
chr2	838501	Ultralow	0.8466329211
chr2	839501	Standard	0.1123605739
chr2	839501	Ultralow	0.9171052167
chr2	840501	Standard	0.1296468161
chr2	840501	Ultralow	0.8842825036
chr2	841501	Standard	0.24200739
chr2	841501	Ultralow	0.8736633906
chr2	842501	Standard	0.4407991747
chr2	842501	Ultralow	0.8485636689
chr2	843501	Standard	0.4321560536
chr2	843501	Ultralow	0.7095498255
chr2	844501	Standard	0.3802973272
chr2	844501	Ultralow	0.6188046778
chr2	845501	Standard	0.3716542061
chr2	845501	Ultralow	0.6178393039
chr2	846501	Standard	0.2506505111
chr2	846501	Ultralow	0.5657091126
chr2	847501	Standard	0.03457248429
chr2	847501	Ultralow	0.5068213039
chr2	848501	Standard	0.1037174529
chr2	848501	Ultralow	0.5213019126
chr2	849501	Standard	0.1037174529
chr2	849501	Ultralow	0.5686052343
chr2	850501	Standard	0.2247211479
chr2	850501	Ultralow	0.6226661734
chr2	851501	Standard	0.3975835693
chr2	851501	Ultralow	0.7027922081
chr2	852501	Standard	0.4840147801
chr2	852501	Ultralow	0.770368382
chr2	853501	Standard	0.596375354
chr2	853501	Ultralow	0.9315858253
chr2	854501	Standard	0.8297396229
chr2	854501	Ultralow	0.9837160166
chr2	855501	Standard	1.054460771
chr2	855501	Ultralow	1.00688499
chr2	856501	Standard	0.9161708337
chr2	856501	Ultralow	0.9586162949
chr2	857501	Standard	0.8297396229
chr2	857501	Ultralow	0.9084168514
chr2	858501	Standard	0.6568772015
chr2	858501	Ultralow	0.6738309908
chr2	859501	Standard	0.4148698115
chr2	859501	Ultralow	0.4933060692
chr2	860501	Standard	0.1037174529
chr2	860501	Ultralow	0.4093185388
chr2	861501	Standard	0.0950743318
chr2	861501	Ultralow	0.4257298953
chr2	862501	Standard	0.05185872643
chr2	862501	Ultralow	0.4604833562
chr2	863501	Standard	0.3025092375
chr2	863501	Ultralow	0.5222672865
chr2	864501	Standard	0.6828065647
chr2	864501	Ultralow	0.6429390256
chr2	865501	Standard	0.8297396229
chr2	865501	Ultralow	0.6844501038
chr2	866501	Standard	0.8124533808
chr2	866501	Ultralow	0.7008614603
chr2	867501	Standard	0.8988845915
chr2	867501	Ultralow	0.6680387473
chr2	868501	Standard	0.838382744
chr2	868501	Ultralow	0.6902423473
chr2	869501	Standard	0.5185872643
chr2	869501	Ultralow	0.6651426256
chr2	870501	Standard	0.3370817218
chr2	870501	Ultralow	0.6342506604
chr2	871501	Standard	0.5358735065
chr2	871501	Ultralow	0.6207354256
chr2	872501	Standard	0.950743318
chr2	872501	Ultralow	0.6554888864
chr2	873501	Standard	1.028531408
chr2	873501	Ultralow	0.7085844516
chr2	874501	Standard	1.140891982
chr2	874501	Ultralow	0.7887104863
chr2	875501	Standard	1.313754403
chr2	875501	Ultralow	0.8456675471
chr2	876501	Standard	1.279181919
chr2	876501	Ultralow	0.8495290428
chr2	877501	Standard	0.8297396229
chr2	877501	Ultralow	0.902624608
chr2	878501	Standard	0.5618028697
chr2	878501	Ultralow	0.9325511993
chr2	879501	Standard	0.5272303854
chr2	879501	Ultralow	0.8572520341
chr2	880501	Standard	0.5272303854
chr2	880501	Ultralow	0.7993295994
chr2	881501	Standard	0.5618028697
chr2	881501	Ultralow	0.7549223994
chr2	882501	Standard	0.8124533808
chr2	882501	Ultralow	0.737545669
chr2	883501	Standard	0.8124533808
chr2	883501	Ultralow	0.6593503821
chr2	884501	Standard	0.7087359279
chr2	884501	Ultralow	0.6535581386
chr2	885501	Standard	0.7519515333
chr2	885501	Ultralow	0.6757617386
chr2	886501	Standard	0.6655203226
chr2	886501	Ultralow	0.8099487124
chr2	887501	Standard	0.3716542061
chr2	887501	Ultralow	0.7964334776
chr2	888501	Standard	0.3975835693
chr2	888501	Ultralow	0.8234639472
chr2	889501	Standard	0.5013010222
chr2	889501	Ultralow	0.8726980167
chr2	890501	Standard	0.2852229954
chr2	890501	Ultralow	0.9441356862
chr2	891501	Standard	0.2160780268
chr2	891501	Ultralow	0.9035899819
chr2	892501	Standard	0.5445166276
chr2	892501	Ultralow	0.9624777905
chr2	893501	Standard	0.8988845915
chr2	893501	Ultralow	1.058049808
chr2	894501	Standard	0.9421001969
chr2	894501	Ultralow	1.081218782
chr2	895501	Standard	1.218680071
chr2	895501	Ultralow	1.025227095
chr2	896501	Standard	1.400185614
chr2	896501	Ultralow	0.957650921
chr2	897501	Standard	1.071747013
chr2	897501	Ultralow	0.858217408
chr2	898501	Standard	0.6914496858
chr2	898501	Ultralow	0.7471994081
chr2	899501	Standard	0.5185872643
chr2	899501	Ultralow	0.6767271125
chr2	900501	Standard	0.233364269
chr2	900501	Ultralow	0.6583850082
chr2	901501	Standard	0
chr2	901501	Ultralow	0.6776924864
chr2	902501	Standard	0
chr2	902501	Ultralow	0.7134113212
chr2	903501	Standard	0
chr2	903501	Ultralow	0.7645761385
chr2	904501	Standard	0.2506505111
chr2	904501	Ultralow	0.8495290428
chr2	905501	Standard	0.3025092375
chr2	905501	Ultralow	0.8852478776
chr2	906501	Standard	0.3025092375
chr2	906501	Ultralow	0.9557201731
chr2	913501	Standard	0.2938661165
chr2	913501	Ultralow	0.6468005212
chr2	914501	Standard	0.3197954797
chr2	914501	Ultralow	0.7356149212
chr2	915501	Standard	0.4494422958
chr2	915501	Ultralow	0.8466329211
chr2	916501	Standard	0.2765798743
chr2	916501	Ultralow	0.9209667123
chr2	917501	Standard	0.354367964
chr2	917501	Ultralow	1.021365599
chr2	918501	Standard	0.5272303854
chr2	918501	Ultralow	0.9943351296
chr2	919501	Standard	0.5185872643
chr2	919501	Ultralow	0.8833171297
chr2	920501	Standard	0.4321560536
chr2	920501	Ultralow	0.7636107646
chr2	921501	Standard	0.6482340804
chr2	921501	Ultralow	0.6458351473
chr2	922501	Standard	0.5618028697
chr2	922501	Ultralow	0.6429390256
chr2	923501	Standard	0.363011085
chr2	923501	Ultralow	0.6670733734
chr2	924501	Standard	0.4062266904
chr2	924501	Ultralow	0.7114805733
chr2	925501	Standard	0.3457248429
chr2	925501	Ultralow	0.703757582
chr2	926501	Standard	0.1382899372
chr2	926501	Ultralow	0.6815539821
chr2	927501	Standard	0.1901486636
chr2	927501	Ultralow	0.5840512169
chr2	928501	Standard	0.354367964
chr2	928501	Ultralow	0.6072201908
chr2	929501	Standard	0.4148698115
chr2	929501	Ultralow	0.5898434604
chr2	930501	Standard	0.4840147801
chr2	930501	Ultralow	0.560882243
chr2	931501	Standard	0.5272303854
chr2	931501	Ultralow	0.5435055126
chr2	932501	Standard	0.6395909594
chr2	932501	Ultralow	0.4759293387
chr2	933501	Standard	0.5618028697
chr2	933501	Ultralow	0.3890456866
chr2	934501	Standard	0.4494422958
chr2	934501	Ultralow	0.4546911127
chr2	935501	Standard	0.5099441433
chr2	935501	Ultralow	0.4749639648
chr2	936501	Standard	0.6223047172
chr2	936501	Ultralow	0.5048905561
chr2	937501	Standard	0.8643121072
chr2	937501	Ultralow	0.5734321039
chr2	938501	Standard	1.296468161
chr2	938501	Ultralow	0.59467033
chr2	939501	Standard	1.659479246
chr2	939501	Ultralow	0.539644017
chr2	940501	Standard	1.745910457
chr2	940501	Ultralow	0.5541246256
chr2	941501	Standard	1.573048035
chr2	941501	Ultralow	0.5029598083
chr2	942501	Standard	1.158178224
chr2	942501	Ultralow	0.4353836344
chr2	943501	Standard	0.7346652912
chr2	943501	Ultralow	0.4768947127
chr2	944501	Standard	0.7605946544
chr2	944501	Ultralow	0.5010290605
chr2	945501	Standard	0.5445166276
chr2	945501	Ultralow	0.4807562083
chr2	946501	Standard	0.5445166276
chr2	946501	Ultralow	0.5299902778
chr2	947501	Standard	0.5185872643
chr2	947501	Ultralow	0.5966010778
chr2	948501	Standard	0.4840147801
chr2	948501	Ultralow	0.5763282256
chr2	949501	Standard	0.2506505111
chr2	949501	Ultralow	0.6043240691
chr2	950501	Standard	0.4062266904
chr2	950501	Ultralow	0.6670733734
chr2	951501	Standard	0.5445166276
chr2	951501	Ultralow	0.7095498255
chr2	952501	Standard	0.5445166276
chr2	952501	Ultralow	0.7192035646
chr2	953501	Standard	0.6395909594
chr2	953501	Ultralow	0.7220996864
chr2	954501	Standard	0.6395909594
chr2	954501	Ultralow	0.7027922081
chr2	955501	Standard	0.7000928069
chr2	955501	Ultralow	0.7008614603
chr2	956501	Standard	0.7692377754
chr2	956501	Ultralow	0.7684376342
chr2	957501	Standard	1.114962618
chr2	957501	Ultralow	0.7761606255
chr2	958501	Standard	1.063103892
chr2	958501	Ultralow	0.7867797385
chr2	959501	Standard	1.089033255
chr2	959501	Ultralow	0.7694030081
chr2	960501	Standard	1.054460771
chr2	960501	Ultralow	0.7636107646
chr2	961501	Standard	1.011245165
chr2	961501	Ultralow	0.6921730951
chr2	962501	Standard	0.6741634436
chr2	962501	Ultralow	0.6699694951
chr2	963501	Standard	0.5790891118
chr2	963501	Ultralow	0.6207354256
chr2	964501	Standard	0.3716542061
chr2	964501	Ultralow	0.5994971995
chr2	965501	Standard	0.1728624214
chr2	965501	Ultralow	0.6400429038
chr2	966501	Standard	0.1382899372
chr2	966501	Ultralow	0.7134113212
chr2	967501	Standard	0.2938661165
chr2	967501	Ultralow	0.8070525907
chr2	968501	Standard	0.3025092375
chr2	968501	Ultralow	0.8553212863
chr2	969501	Standard	0.4494422958
chr2	969501	Ultralow	0.9016592341
chr2	970501	Standard	0.596375354
chr2	970501	Ultralow	0.8186370776
chr2	971501	Standard	0.4667285379
chr2	971501	Ultralow	0.7414071646
chr2	972501	Standard	0.3975835693
chr2	972501	Ultralow	0.6921730951
chr2	973501	Standard	0.5618028697
chr2	973501	Ultralow	0.7636107646
chr2	974501	Standard	0.7346652912
chr2	974501	Ultralow	0.7684376342
chr2	975501	Standard	0.8210965019
chr2	975501	Ultralow	0.7751952516
chr2	976501	Standard	0.9421001969
chr2	976501	Ultralow	0.7433379124
chr2	977501	Standard	0.8556689862
chr2	977501	Ultralow	0.703757582
chr2	978501	Standard	0.7605946544
chr2	978501	Ultralow	0.6796232342
chr2	979501	Standard	0.4407991747
chr2	979501	Ultralow	0.7307880516
chr2	980501	Standard	0.1987917847
chr2	980501	Ultralow	0.7732645037
chr2	981501	Standard	0.07778808965
chr2	981501	Ultralow	0.7973988515
chr2	982501	Standard	0.2247211479
chr2	982501	Ultralow	0.8717326428
chr2	983501	Standard	0.2506505111
chr2	983501	Ultralow	0.8620789037
chr2	984501	Standard	0.5013010222
chr2	984501	Ultralow	0.8794556341
chr2	985501	Standard	0.5358735065
chr2	985501	Ultralow	0.8765595123
chr2	986501	Standard	0.7087359279
chr2	986501	Ultralow	0.8504944167
chr2	987501	Standard	0.7951671387
chr2	987501	Ultralow	0.7964334776
chr2	988501	Standard	0.8729552283
chr2	988501	Ultralow	0.7124459473
chr2	989501	Standard	0.8729552283
chr2	989501	Ultralow	0.6014279473
chr2	990501	Standard	1.011245165
chr2	990501	Ultralow	0.5850165908
chr2	991501	Standard	0.959386439
chr2	991501	Ultralow	0.6139778082
chr2	992501	Standard	0.7865240176
chr2	992501	Ultralow	0.5985318256
chr2	993501	Standard	0.7519515333
chr2	993501	Ultralow	0.6506620169
chr2	994501	Standard	0.5099441433
chr2	994501	Ultralow	0.7008614603
chr2	995501	Standard	0.354367964
chr2	995501	Ultralow	0.7220996864
chr2	996501	Standard	0.4062266904
chr2	996501	Ultralow	0.7529916516
chr2	997501	Standard	0.3457248429
chr2	997501	Ultralow	0.8456675471
chr2	998501	Standard	0.2852229954
chr2	998501	Ultralow	0.9016592341
chr2	999501	Standard	0.3111523586
chr2	999501	Ultralow	0.9074514775
chr2	1000501	Standard	0.3802973272
chr2	1000501	Ultralow	0.9219320862
chr2	1001501	Standard	0.3889404483
chr2	1001501	Ultralow	0.9827506427
chr2	1002501	Standard	0.596375354
chr2	1002501	Ultralow	1.000127373
chr2	1003501	Standard	0.9248139547
chr2	1003501	Ultralow	1.040673077
chr2	1004501	Standard	1.149535103
chr2	1004501	Ultralow	0.9161398427
chr2	1005501	Standard	1.28782504
chr2	1005501	Ultralow	0.8321523124
chr2	1006501	Standard	1.331040645
chr2	1006501	Ultralow	0.7414071646
chr2	1007501	Standard	1.45204434
chr2	1007501	Ultralow	0.7085844516
chr2	1008501	Standard	1.123605739
chr2	1008501	Ultralow	0.6564542603
chr2	1009501	Standard	0.8815983494
chr2	1009501	Ultralow	0.7887104863
chr2	1017501	Standard	0.5704459908
chr2	1017501	Ultralow	0.968270034
chr2	1018501	Standard	0.7087359279
chr2	1018501	Ultralow	1.007850364
chr2	1019501	Standard	0.9939589233
chr2	1019501	Ultralow	1.025227095
chr2	1020501	Standard	1.279181919
chr2	1020501	Ultralow	0.9991619992
chr2	1021501	Standard	1.175464466
chr2	1021501	Ultralow	0.968270034
chr2	1022501	Standard	1.028531408
chr2	1022501	Ultralow	0.9866121383
chr2	1023501	Standard	1.063103892
chr2	1023501	Ultralow	1.027157843
chr2	1024501	Standard	0.8297396229
chr2	1024501	Ultralow	1.094734017
chr2	1025501	Standard	0.4667285379
chr2	1025501	Ultralow	1.079288034
chr2	1026501	Standard	0.3975835693
chr2	1026501	Ultralow	0.9885428862
chr2	1027501	Standard	0.4494422958
chr2	1027501	Ultralow	0.8369791819
chr2	1028501	Standard	0.3025092375
chr2	1028501	Ultralow	0.6960345907
chr2	1029501	Standard	0.2247211479
chr2	1029501	Ultralow	0.6188046778
chr2	1030501	Standard	0.3457248429
chr2	1030501	Ultralow	0.6583850082
chr2	1031501	Standard	0.3457248429
chr2	1031501	Ultralow	0.8012603472
chr2	1032501	Standard	0.3975835693
chr2	1032501	Ultralow	0.8900747471
chr2	1033501	Standard	0.5445166276
chr2	1033501	Ultralow	0.9702007818
chr2	1034501	Standard	0.475371659
chr2	1034501	Ultralow	0.9692354079
chr2	1035501	Standard	0.4926579011
chr2	1035501	Ultralow	0.8717326428
chr2	1036501	Standard	0.6136615961
chr2	1036501	Ultralow	0.6873462255
chr2	1037501	Standard	0.5445166276
chr2	1037501	Ultralow	0.6854154777
chr2	1038501	Standard	0.5445166276
chr2	1038501	Ultralow	0.6747963647
chr2	1039501	Standard	0.7951671387
chr2	1039501	Ultralow	0.7404417907
chr2	1040501	Standard	0.9075277126
chr2	1040501	Ultralow	0.8958669906
chr2	1041501	Standard	1.028531408
chr2	1041501	Ultralow	1.010746486
chr2	1042501	Standard	0.9939589233
chr2	1042501	Ultralow	1.16713706
chr2	1043501	Standard	0.9680295601
chr2	1043501	Ultralow	1.221197999
chr2	1044501	Standard	0.8124533808
chr2	1044501	Ultralow	1.221197999
chr2	1045501	Standard	0.8643121072
chr2	1045501	Ultralow	1.099560886
chr2	1046501	Standard	0.9248139547
chr2	1046501	Ultralow	0.9943351296
chr2	1047501	Standard	0.9421001969
chr2	1047501	Ultralow	0.8070525907
chr2	1048501	Standard	0.8815983494
chr2	1048501	Ultralow	0.7616800168
chr2	1049501	Standard	0.8210965019
chr2	1049501	Ultralow	0.813810208
chr2	1050501	Standard	0.5185872643
chr2	1050501	Ultralow	0.9344819471
chr2	1051501	Standard	0.2160780268
chr2	1051501	Ultralow	0.9924043818
chr2	1052501	Standard	0.2765798743
chr2	1052501	Ultralow	0.9943351296
chr2	1053501	Standard	0.2938661165
chr2	1053501	Ultralow	0.957650921
chr2	1054501	Standard	0.24200739
chr2	1054501	Ultralow	0.7945027298
chr2	1055501	Standard	0.3025092375
chr2	1055501	Ultralow	0.6458351473
chr2	1056501	Standard	0.475371659
chr2	1056501	Ultralow	0.6217007995
chr2	1057501	Standard	0.6136615961
chr2	1057501	Ultralow	0.5695706082
chr2	1058501	Standard	0.6568772015
chr2	1058501	Ultralow	0.5676398604
chr2	1059501	Standard	0.6914496858
chr2	1059501	Ultralow	0.6110816865
chr2	1060501	Standard	0.6655203226
chr2	1060501	Ultralow	0.6719002429
chr2	1061501	Standard	0.4926579011
chr2	1061501	Ultralow	0.6661079995
chr2	1062501	Standard	0.3025092375
chr2	1062501	Ultralow	0.7510609037
chr2	1063501	Standard	0.1901486636
chr2	1063501	Ultralow	0.8302215646
chr2	1064501	Standard	0.1469330582
chr2	1064501	Ultralow	0.8823517558
chr2	1065501	Standard	0.2247211479
chr2	1065501	Ultralow	0.8997284862
chr2	1066501	Standard	0.5013010222
chr2	1066501	Ultralow	0.902624608
chr2	1067501	Standard	0.5445166276
chr2	1067501	Ultralow	0.8572520341
chr2	1068501	Standard	0.5790891118
chr2	1068501	Ultralow	0.813810208
chr2	1069501	Standard	0.8297396229
chr2	1069501	Ultralow	0.7394764168
chr2	1070501	Standard	0.7865240176
chr2	1070501	Ultralow	0.693138469
chr2	1071501	Standard	0.6309478383
chr2	1071501	Ultralow	0.7240304342
chr2	1072501	Standard	0.6914496858
chr2	1072501	Ultralow	0.758783895
chr2	1073501	Standard	0.6136615961
chr2	1073501	Ultralow	0.7056883299
chr2	1074501	Standard	0.5358735065
chr2	1074501	Ultralow	0.7443032864
chr2	1075501	Standard	0.5877322329
chr2	1075501	Ultralow	0.770368382
chr2	1076501	Standard	0.4580854168
chr2	1076501	Ultralow	0.7240304342
chr2	1077501	Standard	0.2852229954
chr2	1077501	Ultralow	0.6661079995
chr2	1078501	Standard	0.2852229954
chr2	1078501	Ultralow	0.6554888864
chr2	1079501	Standard	0.1901486636
chr2	1079501	Ultralow	0.6226661734
chr2	1080501	Standard	0.1382899372
chr2	1080501	Ultralow	0.5801897213
chr2	1081501	Standard	0.2247211479
chr2	1081501	Ultralow	0.57246673
chr2	1082501	Standard	0.4494422958
chr2	1082501	Ultralow	0.649696643
chr2	1083501	Standard	0.4494422958
chr2	1083501	Ultralow	0.8389099298
chr2	1084501	Standard	0.4407991747
chr2	1084501	Ultralow	0.9113129732
chr2	1085501	Standard	0.5618028697
chr2	1085501	Ultralow	1.005919617
chr2	1086501	Standard	0.8297396229
chr2	1086501	Ultralow	1.052257564
chr2	1087501	Standard	0.8124533808
chr2	1087501	Ultralow	1.046465321
chr2	1088501	Standard	0.950743318
chr2	1088501	Ultralow	0.9190359645
chr2	1089501	Standard	0.8902414705
chr2	1089501	Ultralow	0.8447021732
chr2	1090501	Standard	0.9421001969
chr2	1090501	Ultralow	0.8176717037
chr2	1091501	Standard	0.6309478383
chr2	1091501	Ultralow	0.8495290428
chr2	1092501	Standard	0.4148698115
chr2	1092501	Ultralow	0.8427714254
chr2	1093501	Standard	0.2852229954
chr2	1093501	Ultralow	0.9180705906
chr2	1094501	Standard	0.2852229954
chr2	1094501	Ultralow	0.9074514775
chr2	1095501	Standard	0.03457248429
chr2	1095501	Ultralow	0.7993295994
chr2	1096501	Standard	0
chr2	1096501	Ultralow	0.6313545386
chr2	1097501	Standard	0.07778808965
[truncated: 998,000+ more rows]
