# Supplementary material for: CiFi: accurate long-read chromosome conformation capture with low-input requirements
Source: Nat Commun. 2025 Dec 8;17:215. doi: 10.1038/s41467-025-66918-y (PMC12780124; doi:10.1038/s41467-025-66918-y)
Supplement: Supplementary file 8 — Source Data [file 41467_2025_66918_MOESM8_ESM.zip › SourceData.xlsx]

## Sheet: Fig1B
Figure 1B
Chromosome 1 Window Middle	Library	Normalized Coverage
331501	Standard	0.321539796720307
331501	Ultralow	0.678136747946373
332501	Standard	0.285813152640273
332501	Ultralow	0.643283904806691
333501	Standard	0.250086508560239
333501	Ultralow	0.626355380995989
334501	Standard	0.250086508560239
334501	Ultralow	0.630338563069095
335501	Standard	0.250086508560239
335501	Ultralow	0.594489924411137
336501	Standard	0.178633220400171
336501	Ultralow	0.55565389919835
337501	Standard	0.0357266440800341
337501	Ultralow	0.5407169664242
338501	Standard	0.196496542440188
338501	Ultralow	0.538725375387647
339501	Standard	0.312608135700299
339501	Ultralow	0.419229913194454
340501	Standard	0.294744813660282
340501	Ultralow	0.396326616274092
341501	Standard	0.401924745900384
341501	Ultralow	0.460057529443795
342501	Standard	0.562694644260537
342501	Ultralow	0.539721170905924
343501	Standard	0.392993084880375
343501	Ultralow	0.633325949623925
344501	Standard	0.285813152640273
344501	Ultralow	0.692077885202245
345501	Standard	0.267949830600256
345501	Ultralow	0.642288109288415
346501	Standard	0.160769898360154
346501	Ultralow	0.577561400600435
347501	Standard	0.0893166102000853
347501	Ultralow	0.501880941211412
348501	Standard	0.133974915300128
348501	Ultralow	0.396326616274092
349501	Standard	0.133974915300128
349501	Ultralow	0.329608316549559
350501	Standard	0.133974915300128
350501	Ultralow	0.310688201702303
351501	Standard	0.133974915300128
351501	Ultralow	0.286789109263664
352501	Standard	0.0893166102000853
352501	Ultralow	0.271852176489515
353501	Standard	0.151838237340145
353501	Ultralow	0.287784904781941
354501	Standard	0.151838237340145
354501	Ultralow	0.312679792738856
355501	Standard	0.178633220400171
355501	Ultralow	0.340562067250601
356501	Standard	0.357266440800341
356501	Ultralow	0.400309798347198
357501	Standard	0.491241356100469
357501	Ultralow	0.427196277340667
358501	Standard	0.562694644260537
358501	Ultralow	0.407280366975134
359501	Standard	0.705601220580674
359501	Ultralow	0.372427523835453
360501	Standard	0.678806237520648
360501	Ultralow	0.349524226915091
361501	Standard	0.500173017120478
361501	Ultralow	0.335583089659218
362501	Standard	0.321539796720307
362501	Ultralow	0.391347638682708
363501	Standard	0.142906576320136
363501	Ultralow	0.445120596669645
364501	Standard	0
364501	Ultralow	0.476986053254497
365501	Standard	0
365501	Ultralow	0.476986053254497
366501	Standard	0
366501	Ultralow	0.47897764429105
367501	Standard	0.151838237340145
367501	Ultralow	0.401305593865475
368501	Standard	0.187564881420179
368501	Ultralow	0.335583089659218
369501	Standard	0.187564881420179
369501	Ultralow	0.287784904781941
370501	Standard	0.187564881420179
370501	Ultralow	0.322637747921622
371501	Standard	0.187564881420179
371501	Ultralow	0.322637747921622
372501	Standard	0.0446583051000427
372501	Ultralow	0.345541044841984
373501	Standard	0.116111593260111
373501	Ultralow	0.385372865573049
374501	Standard	0.250086508560239
374501	Ultralow	0.430183663895496
375501	Standard	0.428719728960409
375501	Ultralow	0.4172383221579
376501	Standard	0.473378034060452
376501	Ultralow	0.402301389383751
377501	Standard	0.643079593440614
377501	Ultralow	0.42918786837722
378501	Standard	0.723464542620691
378501	Ultralow	0.441137414596539
379501	Standard	0.7323962036407
379501	Ultralow	0.449103778742752
380501	Standard	0.553762983240529
380501	Ultralow	0.42918786837722
381501	Standard	0.580557966300554
381501	Ultralow	0.4939145770652
382501	Standard	0.803849491800768
382501	Ultralow	0.529763215723158
383501	Standard	1.17897925464113
383501	Ultralow	0.522792647095221
384501	Standard	1.54517735646148
384501	Ultralow	0.515822078467285
385501	Standard	1.74167389890166
385501	Ultralow	0.523788442613498
386501	Standard	1.75060555992167
386501	Ultralow	0.447112187706199
387501	Standard	1.52731403442146
387501	Ultralow	0.371431728317176
388501	Standard	1.1521842715811
388501	Ultralow	0.318654565848516
389501	Standard	0.785986169760751
389501	Ultralow	0.251936266123983
390501	Standard	0.598421288340572
390501	Ultralow	0.193184330545663
391501	Standard	0.509104678140486
391501	Ultralow	0.153352509814598
392501	Standard	0.330471457740316
392501	Ultralow	0.12646603082113
393501	Standard	0.151838237340145
393501	Ultralow	0.12646603082113
394501	Standard	0
394501	Ultralow	0.161318873960811
395501	Standard	0.0357266440800341
395501	Ultralow	0.227041378167067
396501	Standard	0.0357266440800341
396501	Ultralow	0.303717633074367
397501	Standard	0.0357266440800341
397501	Ultralow	0.347532635878538
398501	Standard	0.0357266440800341
398501	Ultralow	0.384377070054772
399501	Standard	0.0357266440800341
399501	Ultralow	0.408276162493411
400501	Standard	0
400501	Ultralow	0.430183663895496
401501	Standard	0
401501	Ultralow	0.393339229719262
402501	Standard	0.0714532881600682
402501	Ultralow	0.378402296945113
411501	Standard	0.535899661200512
411501	Ultralow	0.310688201702303
412501	Standard	0.482309695080461
412501	Ultralow	0.265877403379855
413501	Standard	0.482309695080461
413501	Ultralow	0.226045582648791
414501	Standard	0.348334779780333
414501	Ultralow	0.250940470605706
415501	Standard	0.214359864480205
415501	Ultralow	0.286789109263664
416501	Standard	0.0535899661200512
416501	Ultralow	0.328612521031282
417501	Standard	0.0803849491800768
417501	Ultralow	0.368444341762346
418501	Standard	0.0803849491800768
418501	Ultralow	0.378402296945113
419501	Standard	0.116111593260111
419501	Ultralow	0.393339229719262
420501	Standard	0.142906576320136
420501	Ultralow	0.377406501426836
421501	Standard	0.392993084880375
421501	Ultralow	0.400309798347198
422501	Standard	0.509104678140486
422501	Ultralow	0.363465364170963
423501	Standard	0.589489627320563
423501	Ultralow	0.332595703104388
424501	Standard	0.553762983240529
424501	Ultralow	0.256915243715366
425501	Standard	0.482309695080461
425501	Ultralow	0.18820535295428
426501	Standard	0.232223186520222
426501	Ultralow	0.0836468235352354
427501	Standard	0.0803849491800768
427501	Ultralow	0.0378402296945113
428501	Standard	0
428501	Ultralow	0.0527771624686604
429501	Standard	0
429501	Ultralow	0.112524893565257
430501	Standard	0.0625216271400597
430501	Ultralow	0.155344100851151
431501	Standard	0.0982482712200938
431501	Ultralow	0.232020355758451
432501	Standard	0.276881491620264
432501	Ultralow	0.31168399722058
433501	Standard	0.321539796720307
433501	Ultralow	0.301726042037813
434501	Standard	0.330471457740316
434501	Ultralow	0.298738655482984
435501	Standard	0.285813152640273
435501	Ultralow	0.303717633074367
436501	Standard	0.36619810182035
436501	Ultralow	0.284797518227111
437501	Standard	0.294744813660282
437501	Ultralow	0.275835358562621
438501	Standard	0.250086508560239
438501	Ultralow	0.353507408988197
439501	Standard	0.348334779780333
439501	Ultralow	0.392343434200985
440501	Standard	0.500173017120478
440501	Ultralow	0.449103778742752
441501	Standard	0.723464542620691
441501	Ultralow	0.503872532247966
442501	Standard	0.946756068120904
442501	Ultralow	0.530759011241434
443501	Standard	1.11645762750107
443501	Ultralow	0.491922986028646
444501	Standard	1.11645762750107
444501	Ultralow	0.497897759138306
445501	Standard	0.946756068120904
445501	Ultralow	0.597477310965967
446501	Standard	0.598421288340572
446501	Ultralow	0.655233451026011
447501	Standard	0.276881491620264
447501	Ultralow	0.632330154105649
448501	Standard	0.107179932240102
448501	Ultralow	0.633325949623925
449501	Standard	0
449501	Ultralow	0.571586627490775
450501	Standard	0
450501	Ultralow	0.433171050450326
451501	Standard	0.107179932240102
451501	Ultralow	0.328612521031282
452501	Standard	0.107179932240102
452501	Ultralow	0.310688201702303
453501	Standard	0.107179932240102
453501	Ultralow	0.266873198898132
454501	Standard	0.107179932240102
454501	Ultralow	0.30272183755609
455501	Standard	0.250086508560239
455501	Ultralow	0.318654565848516
456501	Standard	0.321539796720307
456501	Ultralow	0.333591498622665
464501	Standard	0.384061423860367
464501	Ultralow	0.2937596778916
465501	Standard	0.384061423860367
465501	Ultralow	0.2937596778916
466501	Standard	0.428719728960409
466501	Ultralow	0.265877403379855
467501	Standard	0.500173017120478
467501	Ultralow	0.256915243715366
468501	Standard	0.339403118760324
468501	Ultralow	0.260898425788472
469501	Standard	0.151838237340145
469501	Ultralow	0.327616725513005
470501	Standard	0.151838237340145
470501	Ultralow	0.387364456609602
471501	Standard	0.214359864480205
471501	Ultralow	0.385372865573049
472501	Standard	0.276881491620264
472501	Ultralow	0.368444341762346
473501	Standard	0.294744813660282
473501	Ultralow	0.35549900002475
474501	Standard	0.294744813660282
474501	Ultralow	0.3704359327989
475501	Standard	0.312608135700299
475501	Ultralow	0.362469568652687
476501	Standard	0.392993084880375
476501	Ultralow	0.316662974811963
477501	Standard	0.392993084880375
477501	Ultralow	0.276831154080898
478501	Standard	0.410856406920392
478501	Ultralow	0.225049787130514
479501	Standard	0.410856406920392
479501	Ultralow	0.146381941186662
480501	Standard	0.392993084880375
480501	Ultralow	0.0955963697545547
481501	Standard	0.214359864480205
481501	Ultralow	0.162314669479088
482501	Standard	0.0357266440800341
482501	Ultralow	0.303717633074367
483501	Standard	0
483501	Ultralow	0.462049120480348
484501	Standard	0
484501	Ultralow	0.54370435297903
485501	Standard	0.00893166102000853
485501	Ultralow	0.571586627490775
486501	Standard	0.187564881420179
486501	Ultralow	0.544700148497307
487501	Standard	0.36619810182035
487501	Ultralow	0.464040711516901
488501	Standard	0.437651389980418
488501	Ultralow	0.325625134476452
489501	Standard	0.437651389980418
489501	Ultralow	0.271852176489515
490501	Standard	0.455514712020435
490501	Ultralow	0.263885812343302
491501	Standard	0.455514712020435
491501	Ultralow	0.204138081246705
492501	Standard	0.455514712020435
492501	Ultralow	0.18223057984462
493501	Standard	0.535899661200512
493501	Ultralow	0.18521796639945
494501	Standard	0.535899661200512
494501	Ultralow	0.190196943990833
495501	Standard	0.500173017120478
495501	Ultralow	0.156339896369428
496501	Standard	0.321539796720307
496501	Ultralow	0.166297851552194
497501	Standard	0.142906576320136
497501	Ultralow	0.181234784326343
498501	Standard	0
498501	Ultralow	0.202146490210152
499501	Standard	0
499501	Ultralow	0.223058196093961
500501	Standard	0
500501	Ultralow	0.284797518227111
501501	Standard	0
501501	Ultralow	0.300730246519537
502501	Standard	0
502501	Ultralow	0.2469572885326
510501	Standard	0
510501	Ultralow	0.0687098907610862
511501	Standard	0
511501	Ultralow	0.108541711492151
512501	Standard	0
512501	Ultralow	0.148373532223215
513501	Standard	0
513501	Ultralow	0.17924319328979
514501	Standard	0
514501	Ultralow	0.140407168077002
515501	Standard	0
515501	Ultralow	0.178247397771514
516501	Standard	0
516501	Ultralow	0.17326842018013
517501	Standard	0
517501	Ultralow	0.17326842018013
518501	Standard	0
518501	Ultralow	0.175260011216684
519501	Standard	0
519501	Ultralow	0.204138081246705
520501	Standard	0.0178633220400171
520501	Ultralow	0.194180126063939
521501	Standard	0.0178633220400171
521501	Ultralow	0.24396990197777
522501	Standard	0.0178633220400171
522501	Ultralow	0.283801722708834
523501	Standard	0.0178633220400171
523501	Ultralow	0.323633543439899
524501	Standard	0.0535899661200512
524501	Ultralow	0.329608316549559
525501	Standard	0.125043254280119
525501	Ultralow	0.421221504231007
526501	Standard	0.36619810182035
526501	Ultralow	0.430183663895496
527501	Standard	0.660942915480631
527501	Ultralow	0.435162641486879
528501	Standard	0.714532881600683
528501	Ultralow	0.410267753529964
529501	Standard	0.821712813840785
529501	Ultralow	0.443129005633092
530501	Standard	0.902097763020862
530501	Ultralow	0.396326616274092
531501	Standard	0.839576135880802
531501	Ultralow	0.36147377313441
532501	Standard	0.54483132222052
532501	Ultralow	0.386368661091325
533501	Standard	0.482309695080461
533501	Ultralow	0.452091165297582
534501	Standard	0.491241356100469
534501	Ultralow	0.479973439809327
535501	Standard	0.500173017120478
535501	Ultralow	0.502876736729689
536501	Standard	0.464446373040444
536501	Ultralow	0.54967912608869
537501	Standard	0.580557966300554
537501	Ultralow	0.550674921606966
538501	Standard	0.830644474860793
538501	Ultralow	0.526775829168328
539501	Standard	0.91102942404087
539501	Ultralow	0.536733784351094
540501	Standard	0.785986169760751
540501	Ultralow	0.512834691912455
541501	Standard	0.652011254460623
541501	Ultralow	0.498893554656583
542501	Standard	0.526968000180503
542501	Ultralow	0.48495241740071
543501	Standard	0.276881491620264
543501	Ultralow	0.467028098071731
544501	Standard	0.151838237340145
544501	Ultralow	0.416242526639624
545501	Standard	0.169701559380162
545501	Ultralow	0.428192072858943
546501	Standard	0.250086508560239
546501	Ultralow	0.410267753529964
547501	Standard	0.446583051000427
547501	Ultralow	0.385372865573049
548501	Standard	0.625216271400597
548501	Ultralow	0.386368661091325
549501	Standard	0.705601220580674
549501	Ultralow	0.430183663895496
550501	Standard	0.812781152820776
550501	Ultralow	0.461053324962071
551501	Standard	0.91102942404087
551501	Ultralow	0.507855714321072
552501	Standard	0.893166102000853
552501	Ultralow	0.55565389919835
553501	Standard	0.857439457920819
553501	Ultralow	0.573578218527328
554501	Standard	0.678806237520648
554501	Ultralow	0.55565389919835
555501	Standard	0.500173017120478
555501	Ultralow	0.535737988832817
556501	Standard	0.321539796720307
556501	Ultralow	0.513830487430732
557501	Standard	0.142906576320136
557501	Ultralow	0.567603445417669
558501	Standard	0.133974915300128
558501	Ultralow	0.530759011241434
559501	Standard	0.312608135700299
559501	Ultralow	0.449103778742752
560501	Standard	0.482309695080461
560501	Ultralow	0.4172383221579
561501	Standard	0.60735294936058
561501	Ultralow	0.401305593865475
562501	Standard	0.785986169760751
562501	Ultralow	0.228037173685344
563501	Standard	0.687737898540657
563501	Ultralow	0.184222170881173
564501	Standard	0.509104678140486
564501	Ultralow	0.196171717100493
572501	Standard	0.160769898360154
572501	Ultralow	0.441137414596539
573501	Standard	0
573501	Ultralow	0.538725375387647
574501	Standard	0
574501	Ultralow	0.591502537856307
575501	Standard	0
575501	Ultralow	0.548683330570413
576501	Standard	0
576501	Ultralow	0.558641285753179
577501	Standard	0
577501	Ultralow	0.504868327766242
578501	Standard	0.0625216271400597
578501	Ultralow	0.433171050450326
579501	Standard	0.178633220400171
579501	Ultralow	0.392343434200985
580501	Standard	0.24115484754023
580501	Ultralow	0.430183663895496
581501	Standard	0.24115484754023
581501	Ultralow	0.376410705908559
582501	Standard	0.410856406920392
582501	Ultralow	0.328612521031282
583501	Standard	0.401924745900384
583501	Ultralow	0.376410705908559
584501	Standard	0.294744813660282
584501	Ultralow	0.36744854624407
585501	Standard	0.232223186520222
585501	Ultralow	0.323633543439899
586501	Standard	0.232223186520222
586501	Ultralow	0.334587294140942
587501	Standard	0.0625216271400597
587501	Ultralow	0.36147377313441
588501	Standard	0
588501	Ultralow	0.315667179293686
589501	Standard	0
589501	Ultralow	0.257911039233642
590501	Standard	0
590501	Ultralow	0.218079218502578
591501	Standard	0
591501	Ultralow	0.196171717100493
592501	Standard	0
592501	Ultralow	0.156339896369428
593501	Standard	0
593501	Ultralow	0.1234786442663
594501	Standard	0
594501	Ultralow	0.172272624661854
595501	Standard	0
595501	Ultralow	0.234011946795004
596501	Standard	0
596501	Ultralow	0.225049787130514
597501	Standard	0
597501	Ultralow	0.211108649874642
598501	Standard	0
598501	Ultralow	0.256915243715366
599501	Standard	0
599501	Ultralow	0.277826949599175
600501	Standard	0
600501	Ultralow	0.306705019629196
601501	Standard	0
601501	Ultralow	0.342553658287155
602501	Standard	0
602501	Ultralow	0.393339229719262
603501	Standard	0
603501	Ultralow	0.386368661091325
604501	Standard	0
604501	Ultralow	0.389356047646155
605501	Standard	0
605501	Ultralow	0.392343434200985
606501	Standard	0
606501	Ultralow	0.352511613469921
607501	Standard	0
607501	Ultralow	0.294755473409877
608501	Standard	0
608501	Ultralow	0.244965697496047
609501	Standard	0
609501	Ultralow	0.209117058838089
610501	Standard	0.0714532881600682
610501	Ultralow	0.164306260515641
611501	Standard	0.160769898360154
611501	Ultralow	0.236003537831557
612501	Standard	0.160769898360154
612501	Ultralow	0.264881607861579
613501	Standard	0.196496542440188
613501	Ultralow	0.304713428592643
614501	Standard	0.294744813660282
614501	Ultralow	0.321641952403346
615501	Standard	0.250086508560239
615501	Ultralow	0.36147377313441
616501	Standard	0.160769898360154
616501	Ultralow	0.359482182097857
617501	Standard	0.160769898360154
617501	Ultralow	0.396326616274092
618501	Standard	0.187564881420179
618501	Ultralow	0.388360252127879
619501	Standard	0.169701559380162
619501	Ultralow	0.359482182097857
620501	Standard	0.187564881420179
620501	Ultralow	0.372427523835453
621501	Standard	0.187564881420179
621501	Ultralow	0.384377070054772
622501	Standard	0.267949830600256
622501	Ultralow	0.35549900002475
623501	Standard	0.205428203460196
623501	Ultralow	0.313675588257133
624501	Standard	0.125043254280119
624501	Ultralow	0.29973445100126
625501	Standard	0.0803849491800768
625501	Ultralow	0.221066605057408
626501	Standard	0.0803849491800768
626501	Ultralow	0.177251602253237
627501	Standard	0
627501	Ultralow	0.190196943990833
628501	Standard	0
628501	Ultralow	0.248948879569153
629501	Standard	0
629501	Ultralow	0.30869661066575
630501	Standard	0.0714532881600682
630501	Ultralow	0.36446115968924
631501	Standard	0.0714532881600682
631501	Ultralow	0.344545249323708
632501	Standard	0.0714532881600682
632501	Ultralow	0.315667179293686
633501	Standard	0.0714532881600682
633501	Ultralow	0.275835358562621
634501	Standard	0.232223186520222
634501	Ultralow	0.210112854356365
635501	Standard	0.214359864480205
635501	Ultralow	0.147377736704939
636501	Standard	0.214359864480205
636501	Ultralow	0.187209557436003
637501	Standard	0.214359864480205
637501	Ultralow	0.245961493014323
638501	Standard	0.214359864480205
638501	Ultralow	0.325625134476452
639501	Standard	0.0535899661200512
639501	Ultralow	0.431179459413773
640501	Standard	0
640501	Ultralow	0.536733784351094
641501	Standard	0
641501	Ultralow	0.502876736729689
642501	Standard	0
642501	Ultralow	0.443129005633092
643501	Standard	0
643501	Ultralow	0.36446115968924
644501	Standard	0.0267949830600256
644501	Ultralow	0.309692406184026
645501	Standard	0.0267949830600256
645501	Ultralow	0.267868994416409
646501	Standard	0.0267949830600256
646501	Ultralow	0.266873198898132
647501	Standard	0.0267949830600256
647501	Ultralow	0.264881607861579
648501	Standard	0.0267949830600256
648501	Ultralow	0.232020355758451
649501	Standard	0
649501	Ultralow	0.17326842018013
650501	Standard	0
650501	Ultralow	0.148373532223215
651501	Standard	0.00893166102000853
651501	Ultralow	0.201150694691876
652501	Standard	0.187564881420179
652501	Ultralow	0.301726042037813
653501	Standard	0.294744813660282
653501	Ultralow	0.409271958011688
654501	Standard	0.294744813660282
654501	Ultralow	0.48196503084588
655501	Standard	0.312608135700299
655501	Ultralow	0.492918781546923
656501	Standard	0.625216271400597
656501	Ultralow	0.443129005633092
657501	Standard	0.500173017120478
657501	Ultralow	0.375414910390283
658501	Standard	0.491241356100469
658501	Ultralow	0.300730246519537
659501	Standard	0.491241356100469
659501	Ultralow	0.24098251542294
660501	Standard	0.643079593440614
660501	Ultralow	0.199159103655322
661501	Standard	0.330471457740316
661501	Ultralow	0.217083422984301
662501	Standard	0.321539796720307
662501	Ultralow	0.195175921582216
663501	Standard	0.348334779780333
663501	Ultralow	0.187209557436003
664501	Standard	0.518036339160495
664501	Ultralow	0.223058196093961
665501	Standard	0.357266440800341
665501	Ultralow	0.253927857160536
666501	Standard	0.348334779780333
666501	Ultralow	0.303717633074367
667501	Standard	0.30367647468029
667501	Ultralow	0.341557862768878
668501	Standard	0.178633220400171
668501	Ultralow	0.390351843164432
669501	Standard	0.00893166102000853
669501	Ultralow	0.415246731121347
670501	Standard	0
670501	Ultralow	0.400309798347198
671501	Standard	0
671501	Ultralow	0.29674706444643
672501	Standard	0
672501	Ultralow	0.211108649874642
673501	Standard	0
673501	Ultralow	0.151360918778045
681501	Standard	0.7323962036407
681501	Ultralow	0.419229913194454
682501	Standard	0.7323962036407
682501	Ultralow	0.43217525493205
683501	Standard	0.589489627320563
683501	Ultralow	0.392343434200985
684501	Standard	0.428719728960409
684501	Ultralow	0.35549900002475
685501	Standard	0.312608135700299
685501	Ultralow	0.301726042037813
686501	Standard	0.196496542440188
686501	Ultralow	0.272847972007792
687501	Standard	0.330471457740316
687501	Ultralow	0.242974106459493
688501	Standard	0.473378034060452
688501	Ultralow	0.227041378167067
689501	Standard	0.375129762840358
689501	Ultralow	0.245961493014323
690501	Standard	0.464446373040444
690501	Ultralow	0.262890016825026
691501	Standard	0.464446373040444
691501	Ultralow	0.261894221306749
692501	Standard	0.330471457740316
692501	Ultralow	0.259902630270196
693501	Standard	0.24115484754023
693501	Ultralow	0.276831154080898
694501	Standard	0.196496542440188
694501	Ultralow	0.290772291336771
695501	Standard	0.107179932240102
695501	Ultralow	0.31168399722058
696501	Standard	0.151838237340145
696501	Ultralow	0.287784904781941
697501	Standard	0.196496542440188
697501	Ultralow	0.294755473409877
698501	Standard	0.267949830600256
698501	Ultralow	0.279818540635728
699501	Standard	0.267949830600256
699501	Ultralow	0.289776495818494
700501	Standard	0.223291525500213
700501	Ultralow	0.278822745117451
701501	Standard	0.178633220400171
701501	Ultralow	0.339566271732325
702501	Standard	0.142906576320136
702501	Ultralow	0.369440137280623
703501	Standard	0.214359864480205
703501	Ultralow	0.362469568652687
704501	Standard	0.36619810182035
704501	Ultralow	0.306705019629196
705501	Standard	0.60735294936058
705501	Ultralow	0.320646156885069
706501	Standard	0.714532881600683
706501	Ultralow	0.306705019629196
707501	Standard	0.821712813840785
707501	Ultralow	0.276831154080898
708501	Standard	0.803849491800768
708501	Ultralow	0.295751268928154
709501	Standard	0.830644474860793
709501	Ultralow	0.307700815147473
710501	Standard	0.696669559560665
710501	Ultralow	0.259902630270196
711501	Standard	0.643079593440614
711501	Ultralow	0.18820535295428
712501	Standard	0.518036339160495
712501	Ultralow	0.218079218502578
713501	Standard	0.339403118760324
713501	Ultralow	0.264881607861579
714501	Standard	0.321539796720307
714501	Ultralow	0.316662974811963
724501	Standard	0.187564881420179
724501	Ultralow	0.340562067250601
725501	Standard	0.0267949830600256
725501	Ultralow	0.331599907586112
726501	Standard	0
726501	Ultralow	0.391347638682708
727501	Standard	0
727501	Ultralow	0.437154232523433
728501	Standard	0.0893166102000853
728501	Ultralow	0.48793980395554
729501	Standard	0.116111593260111
729501	Ultralow	0.499889350174859
730501	Standard	0.116111593260111
730501	Ultralow	0.479973439809327
731501	Standard	0.178633220400171
731501	Ultralow	0.348528431396814
732501	Standard	0.178633220400171
732501	Ultralow	0.224053991612238
733501	Standard	0.0893166102000853
733501	Ultralow	0.104558529419044
734501	Standard	0.0625216271400597
734501	Ultralow	0.066718299724533
735501	Standard	0.0625216271400597
735501	Ultralow	0.0826510280169588
736501	Standard	0
736501	Ultralow	0.18223057984462
737501	Standard	0
737501	Ultralow	0.222062400575684
738501	Standard	0.0178633220400171
738501	Ultralow	0.265877403379855
739501	Standard	0.196496542440188
739501	Ultralow	0.330604112067835
740501	Standard	0.205428203460196
740501	Ultralow	0.310688201702303
741501	Standard	0.205428203460196
741501	Ultralow	0.262890016825026
742501	Standard	0.205428203460196
742501	Ultralow	0.278822745117451
743501	Standard	0.187564881420179
743501	Ultralow	0.264881607861579
744501	Standard	0.00893166102000853
744501	Ultralow	0.205133876764982
745501	Standard	0.0178633220400171
745501	Ultralow	0.209117058838089
746501	Standard	0.259018169580247
746501	Ultralow	0.200154899173599
747501	Standard	0.259018169580247
747501	Ultralow	0.223058196093961
748501	Standard	0.259018169580247
748501	Ultralow	0.244965697496047
749501	Standard	0.259018169580247
749501	Ultralow	0.236003537831557
750501	Standard	0.232223186520222
750501	Ultralow	0.227041378167067
751501	Standard	0.0357266440800341
751501	Ultralow	0.214096036429472
752501	Standard	0.116111593260111
752501	Ultralow	0.224053991612238
753501	Standard	0.116111593260111
753501	Ultralow	0.223058196093961
754501	Standard	0.116111593260111
754501	Ultralow	0.316662974811963
755501	Standard	0.116111593260111
755501	Ultralow	0.386368661091325
756501	Standard	0.169701559380162
756501	Ultralow	0.439145823559986
757501	Standard	0.0893166102000853
757501	Ultralow	0.399314002828921
758501	Standard	0.0893166102000853
758501	Ultralow	0.409271958011688
759501	Standard	0.0893166102000853
759501	Ultralow	0.36446115968924
760501	Standard	0.0893166102000853
760501	Ultralow	0.318654565848516
761501	Standard	0
761501	Ultralow	0.273843767526068
762501	Standard	0
762501	Ultralow	0.250940470605706
763501	Standard	0
763501	Ultralow	0.213100240911195
764501	Standard	0
764501	Ultralow	0.192188535027386
765501	Standard	0.0982482712200938
765501	Ultralow	0.159327282924258
766501	Standard	0.0982482712200938
766501	Ultralow	0.134432394967343
767501	Standard	0.0982482712200938
767501	Ultralow	0.147377736704939
768501	Standard	0.0982482712200938
768501	Ultralow	0.167293647070471
769501	Standard	0.0982482712200938
769501	Ultralow	0.186213761917726
770501	Standard	0
770501	Ultralow	0.200154899173599
771501	Standard	0
771501	Ultralow	0.200154899173599
772501	Standard	0
772501	Ultralow	0.180238988808067
773501	Standard	0
773501	Ultralow	0.159327282924258
774501	Standard	0
774501	Ultralow	0.12049125771147
775501	Standard	0
775501	Ultralow	0.116508075638364
776501	Standard	0
776501	Ultralow	0.139411372558726
777501	Standard	0
777501	Ultralow	0.159327282924258
778501	Standard	0
778501	Ultralow	0.17924319328979
779501	Standard	0
779501	Ultralow	0.199159103655322
780501	Standard	0
780501	Ultralow	0.184222170881173
781501	Standard	0
781501	Ultralow	0.161318873960811
782501	Standard	0
782501	Ultralow	0.141402963595279
783501	Standard	0
783501	Ultralow	0.145386145668385
784501	Standard	0
784501	Ultralow	0.145386145668385
785501	Standard	0
785501	Ultralow	0.171276829143577
786501	Standard	0
786501	Ultralow	0.197167512618769
787501	Standard	0
787501	Ultralow	0.224053991612238
788501	Standard	0.151838237340145
788501	Ultralow	0.236003537831557
789501	Standard	0.357266440800341
789501	Ultralow	0.221066605057408
790501	Standard	0.7323962036407
790501	Ultralow	0.231024560240174
791501	Standard	0.812781152820776
791501	Ultralow	0.270856380971238
792501	Standard	0.84850779690081
792501	Ultralow	0.298738655482984
793501	Standard	0.705601220580674
793501	Ultralow	0.266873198898132
794501	Standard	0.491241356100469
794501	Ultralow	0.371431728317176
795501	Standard	0.125043254280119
795501	Ultralow	0.491922986028646
796501	Standard	0.0357266440800341
796501	Ultralow	0.557645490234903
797501	Standard	0.160769898360154
797501	Ultralow	0.539721170905924
798501	Standard	0.232223186520222
798501	Ultralow	0.558641285753179
799501	Standard	0.232223186520222
799501	Ultralow	0.469019689108284
800501	Standard	0.232223186520222
800501	Ultralow	0.329608316549559
801501	Standard	0.232223186520222
801501	Ultralow	0.227041378167067
802501	Standard	0.0714532881600682
802501	Ultralow	0.231024560240174
803501	Standard	0
803501	Ultralow	0.272847972007792
804501	Standard	0.0893166102000853
804501	Ultralow	0.325625134476452
805501	Standard	0.214359864480205
805501	Ultralow	0.373423319353729
806501	Standard	0.285813152640273
806501	Ultralow	0.392343434200985
807501	Standard	0.294744813660282
807501	Ultralow	0.436158437005156
808501	Standard	0.294744813660282
808501	Ultralow	0.451095369779305
809501	Standard	0.250086508560239
809501	Ultralow	0.447112187706199
817501	Standard	1.43799742422137
817501	Ultralow	0.529763215723158
818501	Standard	1.06286766138102
818501	Ultralow	0.556649694716626
819501	Standard	0.723464542620691
819501	Ultralow	0.559637081271456
820501	Standard	0.571626305280546
820501	Ultralow	0.518809465022115
821501	Standard	0.410856406920392
821501	Ultralow	0.477981848772774
822501	Standard	0.410856406920392
822501	Ultralow	0.461053324962071
823501	Standard	0.446583051000427
823501	Ultralow	0.441137414596539
824501	Standard	0.660942915480631
824501	Ultralow	0.445120596669645
825501	Standard	0.687737898540657
825501	Ultralow	0.424208890785837
826501	Standard	0.660942915480631
826501	Ultralow	0.416242526639624
827501	Standard	0.482309695080461
827501	Ultralow	0.385372865573049
828501	Standard	0.348334779780333
828501	Ultralow	0.405288775938581
829501	Standard	0.196496542440188
829501	Ultralow	0.431179459413773
830501	Standard	0.60735294936058
830501	Ultralow	0.416242526639624
831501	Standard	1.29509084790124
831501	Ultralow	0.382385479018219
832501	Standard	1.52731403442146
832501	Ultralow	0.438150028041709
833501	Standard	1.6702206107416
833501	Ultralow	0.387364456609602
834501	Standard	1.65235728870158
834501	Ultralow	0.353507408988197
835501	Standard	1.22363755974117
835501	Ultralow	0.421221504231007
836501	Standard	0.857439457920819
836501	Ultralow	0.519805260540391
837501	Standard	0.821712813840785
837501	Ultralow	0.461053324962071
838501	Standard	0.812781152820776
838501	Ultralow	0.468023893590008
839501	Standard	0.750259525680717
839501	Ultralow	0.49092719051037
840501	Standard	0.741327864660708
840501	Ultralow	0.470015484626561
841501	Standard	0.392993084880375
841501	Ultralow	0.42620048182239
842501	Standard	0.205428203460196
842501	Ultralow	0.439145823559986
843501	Standard	0.160769898360154
843501	Ultralow	0.476986053254497
844501	Standard	0.562694644260537
844501	Ultralow	0.570590831972499
845501	Standard	0.759191186700725
845501	Ultralow	0.623367994441159
846501	Standard	0.919961085060879
846501	Ultralow	0.589510946819754
847501	Standard	1.26829586484121
847501	Ultralow	0.606439470630457
848501	Standard	1.52731403442146
848501	Ultralow	0.558641285753179
849501	Standard	1.42906576320137
849501	Ultralow	0.445120596669645
850501	Standard	1.17004759362112
850501	Ultralow	0.379398092463389
851501	Standard	1.00927769526096
851501	Ultralow	0.427196277340667
852501	Standard	0.66987457650064
852501	Ultralow	0.378402296945113
853501	Standard	0.375129762840358
853501	Ultralow	0.388360252127879
854501	Standard	0.151838237340145
854501	Ultralow	0.384377070054772
855501	Standard	0.294744813660282
855501	Ultralow	0.397322411792368
856501	Standard	0.419788067940401
856501	Ultralow	0.369440137280623
857501	Standard	0.419788067940401
857501	Ultralow	0.300730246519537
858501	Standard	0.357266440800341
858501	Ultralow	0.232020355758451
859501	Standard	0.267949830600256
859501	Ultralow	0.183226375362897
860501	Standard	0.125043254280119
860501	Ultralow	0.103562733900768
861501	Standard	0.276881491620264
861501	Ultralow	0.0697056862793628
862501	Standard	0.446583051000427
862501	Ultralow	0.161318873960811
863501	Standard	0.446583051000427
863501	Ultralow	0.271852176489515
864501	Standard	0.446583051000427
864501	Ultralow	0.371431728317176
865501	Standard	0.455514712020435
865501	Ultralow	0.452091165297582
866501	Standard	0.36619810182035
866501	Ultralow	0.451095369779305
867501	Standard	0.36619810182035
867501	Ultralow	0.380393887981666
868501	Standard	0.54483132222052
868501	Ultralow	0.288780700300217
869501	Standard	0.705601220580674
869501	Ultralow	0.216087627466025
870501	Standard	0.7323962036407
870501	Ultralow	0.202146490210152
871501	Standard	0.580557966300554
871501	Ultralow	0.203142285728429
872501	Standard	0.401924745900384
872501	Ultralow	0.223058196093961
873501	Standard	0.223291525500213
873501	Ultralow	0.247953084050876
874501	Standard	0.0535899661200512
874501	Ultralow	0.236999333349834
875501	Standard	0.0267949830600256
875501	Ultralow	0.245961493014323
876501	Standard	0.160769898360154
876501	Ultralow	0.2469572885326
877501	Standard	0.339403118760324
877501	Ultralow	0.276831154080898
878501	Standard	0.455514712020435
878501	Ultralow	0.342553658287155
879501	Standard	0.455514712020435
879501	Ultralow	0.397322411792368
880501	Standard	0.526968000180503
880501	Ultralow	0.36147377313441
881501	Standard	0.36619810182035
881501	Ultralow	0.35848638657958
882501	Standard	0.187564881420179
882501	Ultralow	0.351515817951644
883501	Standard	0.232223186520222
883501	Ultralow	0.326620929994729
884501	Standard	0.768122847720734
884501	Ultralow	0.336578885177495
885501	Standard	1.26829586484121
885501	Ultralow	0.333591498622665
886501	Standard	1.44692908524138
886501	Ultralow	0.368444341762346
887501	Standard	1.51838237340145
887501	Ultralow	0.3704359327989
888501	Standard	1.36654413606131
888501	Ultralow	0.324629338958175
889501	Standard	0.857439457920819
889501	Ultralow	0.30272183755609
890501	Standard	0.36619810182035
890501	Ultralow	0.320646156885069
891501	Standard	0.187564881420179
891501	Ultralow	0.285793313745388
892501	Standard	0.294744813660282
892501	Ultralow	0.310688201702303
893501	Standard	0.473378034060452
893501	Ultralow	0.350520022433367
894501	Standard	0.625216271400597
894501	Ultralow	0.392343434200985
895501	Standard	0.723464542620691
895501	Ultralow	0.363465364170963
896501	Standard	0.91102942404087
896501	Ultralow	0.388360252127879
897501	Standard	0.937824407100896
897501	Ultralow	0.395330820755815
933501	Standard	0.464446373040444
933501	Ultralow	0.307700815147473
934501	Standard	0.741327864660708
934501	Ultralow	0.313675588257133
971501	Standard	0.160769898360154
971501	Ultralow	0.30869661066575
972501	Standard	0.160769898360154
972501	Ultralow	0.409271958011688
973501	Standard	0.0357266440800341
973501	Ultralow	0.42918786837722
974501	Standard	0
974501	Ultralow	0.363465364170963
975501	Standard	0
975501	Ultralow	0.340562067250601
976501	Standard	0.0178633220400171
976501	Ultralow	0.338570476214048
977501	Standard	0.0893166102000853
977501	Ultralow	0.341557862768878
978501	Standard	0.0893166102000853
978501	Ultralow	0.419229913194454
979501	Standard	0.160769898360154
979501	Ultralow	0.501880941211412
980501	Standard	0.285813152640273
980501	Ultralow	0.473002871181391
981501	Standard	0.375129762840358
981501	Ultralow	0.470015484626561
982501	Standard	0.625216271400597
982501	Ultralow	0.443129005633092
983501	Standard	0.678806237520648
983501	Ultralow	0.421221504231007
984501	Standard	0.723464542620691
984501	Ultralow	0.406284571456858
985501	Standard	0.821712813840785
985501	Ultralow	0.580548787155265
986501	Standard	0.7323962036407
986501	Ultralow	0.54370435297903
987501	Standard	0.410856406920392
987501	Ultralow	0.506859918802795
988501	Standard	0.455514712020435
988501	Ultralow	0.480969235327604
989501	Standard	0.348334779780333
989501	Ultralow	0.471011280144837
990501	Standard	0.267949830600256
990501	Ultralow	0.347532635878538
991501	Standard	0.285813152640273
991501	Ultralow	0.416242526639624
992501	Standard	0.357266440800341
992501	Ultralow	0.468023893590008
993501	Standard	0.473378034060452
993501	Ultralow	0.518809465022115
994501	Standard	0.652011254460623
994501	Ultralow	0.54967912608869
995501	Standard	0.857439457920819
995501	Ultralow	0.593494128892861
996501	Standard	0.91102942404087
996501	Ultralow	0.591502537856307
997501	Standard	0.902097763020862
997501	Ultralow	0.561628672308009
998501	Standard	0.687737898540657
998501	Ultralow	0.553662308161796
999501	Standard	0.535899661200512
999501	Ultralow	0.568599240935945
1000501	Standard	0.187564881420179
1000501	Ultralow	0.545695944015583
1001501	Standard	0.107179932240102
1001501	Ultralow	0.531754806759711
1002501	Standard	0.0535899661200512
1002501	Ultralow	0.54669173953386
1003501	Standard	0.169701559380162
1003501	Ultralow	0.521796851576945
1004501	Standard	0.267949830600256
1004501	Ultralow	0.48196503084588
1005501	Standard	0.375129762840358
1005501	Ultralow	0.451095369779305
1006501	Standard	0.357266440800341
1006501	Ultralow	0.404292980420304
1007501	Standard	0.357266440800341
1007501	Ultralow	0.380393887981666
1008501	Standard	0.232223186520222
1008501	Ultralow	0.374419114872006
1009501	Standard	0.312608135700299
1009501	Ultralow	0.36744854624407
1010501	Standard	0.330471457740316
1010501	Ultralow	0.387364456609602
1011501	Standard	0.330471457740316
1011501	Ultralow	0.440141619078262
1012501	Standard	0.357266440800341
1012501	Ultralow	0.425204686304113
1013501	Standard	0.410856406920392
1013501	Ultralow	0.437154232523433
1014501	Standard	0.250086508560239
1014501	Ultralow	0.424208890785837
1015501	Standard	0.24115484754023
1015501	Ultralow	0.477981848772774
1016501	Standard	0.312608135700299
1016501	Ultralow	0.48196503084588
1017501	Standard	0.375129762840358
1017501	Ultralow	0.505864123284519
1018501	Standard	0.330471457740316
1018501	Ultralow	0.507855714321072
1019501	Standard	0.276881491620264
1019501	Ultralow	0.618389016849776
1020501	Standard	0.446583051000427
1020501	Ultralow	0.604447879593903
1021501	Standard	0.392993084880375
1021501	Ultralow	0.584531969228371
1022501	Standard	0.535899661200512
1022501	Ultralow	0.641292313770138
1023501	Standard	0.553762983240529
1023501	Ultralow	0.585527764746648
1024501	Standard	0.553762983240529
1024501	Ultralow	0.464040711516901
1025501	Standard	0.375129762840358
1025501	Ultralow	0.389356047646155
1026501	Standard	0.455514712020435
1026501	Ultralow	0.30869661066575
1027501	Standard	0.214359864480205
1027501	Ultralow	0.190196943990833
1028501	Standard	0.205428203460196
1028501	Ultralow	0.169285238107024
1029501	Standard	0.205428203460196
1029501	Ultralow	0.12945341737596
1030501	Standard	0.0982482712200938
1030501	Ultralow	0.11451648460181
1031501	Standard	0
1031501	Ultralow	0.136423986003896
1032501	Standard	0
1032501	Ultralow	0.151360918778045
1033501	Standard	0.0267949830600256
1033501	Ultralow	0.230028764721897
1034501	Standard	0.205428203460196
1034501	Ultralow	0.300730246519537
1035501	Standard	0.259018169580247
1035501	Ultralow	0.348528431396814
1036501	Standard	0.30367647468029
1036501	Ultralow	0.440141619078262
1037501	Standard	0.428719728960409
1037501	Ultralow	0.508851509839349
1038501	Standard	0.401924745900384
1038501	Ultralow	0.467028098071731
1039501	Standard	0.223291525500213
1039501	Ultralow	0.427196277340667
1040501	Standard	0.473378034060452
1040501	Ultralow	0.400309798347198
1041501	Standard	0.428719728960409
1041501	Ultralow	0.385372865573049
1042501	Standard	0.455514712020435
1042501	Ultralow	0.353507408988197
1043501	Standard	0.589489627320563
1043501	Ultralow	0.363465364170963
1044501	Standard	0.66987457650064
1044501	Ultralow	0.440141619078262
1045501	Standard	0.428719728960409
1045501	Ultralow	0.498893554656583
1046501	Standard	0.428719728960409
1046501	Ultralow	0.550674921606966
1047501	Standard	0.294744813660282
1047501	Ultralow	0.628346972032542
1048501	Standard	0.160769898360154
1048501	Ultralow	0.674153565873266
1049501	Standard	0.330471457740316
1049501	Ultralow	0.638304927215308
1050501	Standard	0.36619810182035
1050501	Ultralow	0.561628672308009
1051501	Standard	0.526968000180503
1051501	Ultralow	0.433171050450326
1052501	Standard	0.500173017120478
1052501	Ultralow	0.329608316549559
1053501	Standard	0.830644474860793
1053501	Ultralow	0.29674706444643
1054501	Standard	0.7323962036407
1054501	Ultralow	0.252932061642259
1055501	Standard	0.723464542620691
1055501	Ultralow	0.23799512886811
1056501	Standard	0.562694644260537
1056501	Ultralow	0.239986719904663
1057501	Standard	0.562694644260537
1057501	Ultralow	0.234011946795004
1058501	Standard	0.223291525500213
1058501	Ultralow	0.202146490210152
1059501	Standard	0.0803849491800768
1059501	Ultralow	0.211108649874642
1060501	Standard	0
1060501	Ultralow	0.256915243715366
1061501	Standard	0
1061501	Ultralow	0.292763882373324
1062501	Standard	0
1062501	Ultralow	0.326620929994729
1063501	Standard	0
1063501	Ultralow	0.348528431396814
1189501	Standard	0.187564881420179
1189501	Ultralow	0.54669173953386
1190501	Standard	0.151838237340145
1190501	Ultralow	0.456074347370688
1191501	Standard	0.214359864480205
1191501	Ultralow	0.380393887981666
1192501	Standard	0.464446373040444
1192501	Ultralow	0.318654565848516
1193501	Standard	0.616284610380589
1193501	Ultralow	0.264881607861579
1194501	Standard	0.553762983240529
1194501	Ultralow	0.221066605057408
1195501	Standard	0.723464542620691
1195501	Ultralow	0.324629338958175
1196501	Standard	0.750259525680717
1196501	Ultralow	0.464040711516901
1197501	Standard	0.598421288340572
1197501	Ultralow	0.553662308161796
1198501	Standard	0.562694644260537
1198501	Ultralow	0.653241859989457
1199501	Standard	0.866371118940827
1199501	Ultralow	0.688094703129139
1200501	Standard	0.812781152820776
1200501	Ultralow	0.694069476238798
1201501	Standard	0.777054508740742
1201501	Ultralow	0.701040044866735
1202501	Standard	0.812781152820776
1202501	Ultralow	0.712989591086054
1203501	Standard	0.794917830780759
1203501	Ultralow	0.675149361391543
1204501	Standard	0.768122847720734
1204501	Ultralow	0.629342767550819
1205501	Standard	0.803849491800768
1205501	Ultralow	0.683115725537756
1206501	Standard	0.812781152820776
1206501	Ultralow	0.634321745142202
1207501	Standard	0.660942915480631
1207501	Ultralow	0.589510946819754
1208501	Standard	0.571626305280546
1208501	Ultralow	0.559637081271456
1209501	Standard	0.30367647468029
1209501	Ultralow	0.564616058862839
1210501	Standard	0.151838237340145
1210501	Ultralow	0.461053324962071
1211501	Standard	0
1211501	Ultralow	0.482960826364157
1212501	Standard	0.0625216271400597
1212501	Ultralow	0.461053324962071
1213501	Standard	0.0625216271400597
1213501	Ultralow	0.486944008437263
1214501	Standard	0.0625216271400597
1214501	Ultralow	0.498893554656583
1215501	Standard	0.0625216271400597
1215501	Ultralow	0.498893554656583
1216501	Standard	0.151838237340145
1216501	Ultralow	0.495906168101753
1217501	Standard	0.205428203460196
1217501	Ultralow	0.548683330570413
1218501	Standard	0.205428203460196
1218501	Ultralow	0.550674921606966
1219501	Standard	0.24115484754023
1219501	Ultralow	0.579552991636988
1220501	Standard	0.348334779780333
1220501	Ultralow	0.571586627490775
1221501	Standard	0.259018169580247
1221501	Ultralow	0.556649694716626
1222501	Standard	0.151838237340145
1222501	Ultralow	0.531754806759711
1223501	Standard	0.151838237340145
1223501	Ultralow	0.48793980395554
1224501	Standard	0.142906576320136
1224501	Ultralow	0.430183663895496
1225501	Standard	0.205428203460196
1225501	Ultralow	0.504868327766242
1226501	Standard	0.250086508560239
1226501	Ultralow	0.531754806759711
1227501	Standard	0.276881491620264
1227501	Ultralow	0.564616058862839
1228501	Standard	0.276881491620264
1228501	Ultralow	0.603452084075627
1229501	Standard	0.250086508560239
1229501	Ultralow	0.657225042062564
1230501	Standard	0.223291525500213
1230501	Ultralow	0.586523560264924
1231501	Standard	0.312608135700299
1231501	Ultralow	0.559637081271456
1232501	Standard	0.455514712020435
1232501	Ultralow	0.54370435297903
1233501	Standard	0.696669559560665
1233501	Ultralow	0.578557196118711
1234501	Standard	1.03607267832099
1234501	Ultralow	0.651250268952904
1235501	Standard	0.937824407100896
1235501	Ultralow	0.660212428617394
1236501	Standard	0.857439457920819
1236501	Ultralow	0.6641956106905
1237501	Standard	0.741327864660708
1237501	Ultralow	0.635317540660478
1238501	Standard	0.678806237520648
1238501	Ultralow	0.569595036454222
1239501	Standard	0.491241356100469
1239501	Ultralow	0.443129005633092
1240501	Standard	0.491241356100469
1240501	Ultralow	0.466032302553454
1241501	Standard	0.437651389980418
1241501	Ultralow	0.4939145770652
1242501	Standard	0.384061423860367
1242501	Ultralow	0.512834691912455
1243501	Standard	0.321539796720307
1243501	Ultralow	0.570590831972499
1244501	Standard	0.464446373040444
1244501	Ultralow	0.539721170905924
1245501	Standard	0.723464542620691
1245501	Ultralow	0.474994462217944
1246501	Standard	0.902097763020862
1246501	Ultralow	0.440141619078262
1247501	Standard	1.08073098342103
1247501	Ultralow	0.443129005633092
1248501	Standard	1.23256922076118
1248501	Ultralow	0.445120596669645
1249501	Standard	1.13432094954108
1249501	Ultralow	0.584531969228371
1250501	Standard	1.00034603424096
1250501	Ultralow	0.710002204531224
1251501	Standard	0.893166102000853
1251501	Ultralow	0.724939137305374
1252501	Standard	0.768122847720734
1252501	Ultralow	0.746846638707459
1253501	Standard	0.678806237520648
1253501	Ultralow	0.750829820780565
1254501	Standard	0.785986169760751
1254501	Ultralow	0.703031635903288
1255501	Standard	0.741327864660708
1255501	Ultralow	0.674153565873266
1256501	Standard	0.723464542620691
1256501	Ultralow	0.67017038380016
1257501	Standard	0.759191186700725
1257501	Ultralow	0.648262882398074
1258501	Standard	0.643079593440614
1258501	Ultralow	0.607435266148733
1259501	Standard	0.482309695080461
1259501	Ultralow	0.521796851576945
1260501	Standard	0.446583051000427
1260501	Ultralow	0.471011280144837
1261501	Standard	0.384061423860367
1261501	Ultralow	0.436158437005156
1262501	Standard	0.419788067940401
1262501	Ultralow	0.385372865573049
1263501	Standard	0.348334779780333
1263501	Ultralow	0.404292980420304
1264501	Standard	0.232223186520222
1264501	Ultralow	0.497897759138306
1265501	Standard	0.321539796720307
1265501	Ultralow	0.517813669503838
1266501	Standard	0.464446373040444
1266501	Ultralow	0.609426857185287
1267501	Standard	0.66987457650064
1267501	Ultralow	0.67017038380016
1268501	Standard	0.821712813840785
1268501	Ultralow	0.683115725537756
1269501	Standard	0.964619390160921
1269501	Ultralow	0.612414243740116
1270501	Standard	0.821712813840785
1270501	Ultralow	0.67315777035499
1271501	Standard	0.705601220580674
1271501	Ultralow	0.660212428617394
1272501	Standard	0.616284610380589
1272501	Ultralow	0.700044249348458
1273501	Standard	0.500173017120478
1273501	Ultralow	0.73190970593331
1274501	Standard	0.339403118760324
1274501	Ultralow	0.836468235352354
1275501	Standard	0.312608135700299
1275501	Ultralow	0.809581756358886
1276501	Standard	0.276881491620264
1276501	Ultralow	0.786678459438523
1277501	Standard	0.232223186520222
1277501	Ultralow	0.717968568677437
1278501	Standard	0.392993084880375
1278501	Ultralow	0.627351176514266
1279501	Standard	0.491241356100469
1279501	Ultralow	0.544700148497307
1280501	Standard	0.491241356100469
1280501	Ultralow	0.509847305357625
1281501	Standard	0.491241356100469
1281501	Ultralow	0.479973439809327
1282501	Standard	0.285813152640273
1282501	Ultralow	0.471011280144837
1283501	Standard	0.205428203460196
1283501	Ultralow	0.47897764429105
1284501	Standard	0.205428203460196
1284501	Ultralow	0.447112187706199
1285501	Standard	0.419788067940401
1285501	Ultralow	0.516817873985562
1286501	Standard	0.777054508740742
1286501	Ultralow	0.639300722733585
1287501	Standard	0.91102942404087
1287501	Ultralow	0.727926523860203
1288501	Standard	0.875302779960836
1288501	Ultralow	0.755808798371948
1289501	Standard	0.768122847720734
1289501	Ultralow	0.823522893614758
1290501	Standard	0.7323962036407
1290501	Ultralow	0.73489709248814
1291501	Standard	0.553762983240529
1291501	Ultralow	0.595485719929414
1292501	Standard	0.473378034060452
1292501	Ultralow	0.48495241740071
1293501	Standard	0.526968000180503
1293501	Ultralow	0.505864123284519
1294501	Standard	0.705601220580674
1294501	Ultralow	0.571586627490775
1295501	Standard	0.705601220580674
1295501	Ultralow	0.701040044866735
1296501	Standard	0.705601220580674
1296501	Ultralow	0.758796184926778
1297501	Standard	0.741327864660708
1297501	Ultralow	0.806594369804056
1298501	Standard	0.616284610380589
1298501	Ultralow	0.783691072883694
1299501	Standard	0.660942915480631
1299501	Ultralow	0.741867661116076
1300501	Standard	0.562694644260537
1300501	Ultralow	0.668178792763607
1301501	Standard	0.384061423860367
1301501	Ultralow	0.621376403404606
1302501	Standard	0.30367647468029
1302501	Ultralow	0.628346972032542
1303501	Standard	0.30367647468029
1303501	Ultralow	0.704027431421565
1304501	Standard	0.0803849491800768
1304501	Ultralow	0.708010613494671
1305501	Standard	0
1305501	Ultralow	0.715976977640884
1306501	Standard	0.0625216271400597
1306501	Ultralow	0.768754140109544
1307501	Standard	0.24115484754023
1307501	Ultralow	0.762779366999885
1308501	Standard	0.36619810182035
1308501	Ultralow	0.740871865597799
1309501	Standard	0.36619810182035
1309501	Ultralow	0.684111521056032
1310501	Standard	0.36619810182035
1310501	Ultralow	0.655233451026011
1311501	Standard	0.30367647468029
1311501	Ultralow	0.671166179318436
1312501	Standard	0.151838237340145
1312501	Ultralow	0.652246064471181
1313501	Standard	0.0267949830600256
1313501	Ultralow	0.526775829168328
1314501	Standard	0.0267949830600256
1314501	Ultralow	0.48495241740071
1315501	Standard	0.0625216271400597
1315501	Ultralow	0.477981848772774
1316501	Standard	0.169701559380162
1316501	Ultralow	0.449103778742752
1317501	Standard	0.285813152640273
1317501	Ultralow	0.462049120480348
1318501	Standard	0.384061423860367
1318501	Ultralow	0.504868327766242
1319501	Standard	0.437651389980418
1319501	Ultralow	0.595485719929414
1320501	Standard	0.54483132222052
1320501	Ultralow	0.656229246544287
1321501	Standard	0.437651389980418
1321501	Ultralow	0.60544367511218
1322501	Standard	0.285813152640273
1322501	Ultralow	0.539721170905924
1323501	Standard	0.187564881420179
1323501	Ultralow	0.488935599473816
1324501	Standard	0.133974915300128
1324501	Ultralow	0.388360252127879
1325501	Standard	0.160769898360154
1325501	Ultralow	0.335583089659218
1326501	Standard	0.348334779780333
1326501	Ultralow	0.335583089659218
1327501	Standard	0.473378034060452
1327501	Ultralow	0.375414910390283
1328501	Standard	0.473378034060452
1328501	Ultralow	0.408276162493411
1329501	Standard	0.598421288340572
1329501	Ultralow	0.445120596669645
1330501	Standard	0.437651389980418
1330501	Ultralow	0.4172383221579
1331501	Standard	0.250086508560239
1331501	Ultralow	0.445120596669645
1332501	Standard	0.151838237340145
1332501	Ultralow	0.53772957986937
1333501	Standard	0.196496542440188
1333501	Ultralow	0.653241859989457
1334501	Standard	0.0803849491800768
1334501	Ultralow	0.707014817976394
1335501	Standard	0.223291525500213
1335501	Ultralow	0.710998000049501
1336501	Standard	0.223291525500213
1336501	Ultralow	0.678136747946373
1337501	Standard	0.196496542440188
1337501	Ultralow	0.621376403404606
1338501	Standard	0.214359864480205
1338501	Ultralow	0.557645490234903
1339501	Standard	0.392993084880375
1339501	Ultralow	0.566607649899392
1340501	Standard	0.330471457740316
1340501	Ultralow	0.567603445417669
1341501	Standard	0.330471457740316
1341501	Ultralow	0.572582423009052
1342501	Standard	0.330471457740316
1342501	Ultralow	0.577561400600435
1343501	Standard	0.267949830600256
1343501	Ultralow	0.559637081271456
1344501	Standard	0.125043254280119
1344501	Ultralow	0.529763215723158
1345501	Standard	0.187564881420179
1345501	Ultralow	0.538725375387647
1346501	Standard	0.187564881420179
1346501	Ultralow	0.500885145693136
1347501	Standard	0.187564881420179
1347501	Ultralow	0.437154232523433
1348501	Standard	0.205428203460196
1348501	Ultralow	0.407280366975134
1349501	Standard	0.348334779780333
1349501	Ultralow	0.341557862768878
1350501	Standard	0.375129762840358
1350501	Ultralow	0.266873198898132
1351501	Standard	0.553762983240529
1351501	Ultralow	0.261894221306749
1352501	Standard	0.7323962036407
1352501	Ultralow	0.236999333349834
1353501	Standard	0.893166102000853
1353501	Ultralow	0.199159103655322
1354501	Standard	0.893166102000853
1354501	Ultralow	0.192188535027386
1355501	Standard	0.857439457920819
1355501	Ultralow	0.183226375362897
1356501	Standard	0.768122847720734
1356501	Ultralow	0.204138081246705
1357501	Standard	0.768122847720734
1357501	Ultralow	0.238990924386387
1358501	Standard	0.768122847720734
1358501	Ultralow	0.264881607861579
1359501	Standard	0.589489627320563
1359501	Ultralow	0.30570922411092
1360501	Standard	0.437651389980418
1360501	Ultralow	0.318654565848516
1361501	Standard	0.357266440800341
1361501	Ultralow	0.272847972007792
1362501	Standard	0.178633220400171
1362501	Ultralow	0.198163308137046
1363501	Standard	0.0714532881600682
1363501	Ultralow	0.180238988808067
1364501	Standard	0.205428203460196
1364501	Ultralow	0.206129672283259
1365501	Standard	0.205428203460196
1365501	Ultralow	0.259902630270196
1366501	Standard	0.312608135700299
1366501	Ultralow	0.323633543439899
1367501	Standard	0.312608135700299
1367501	Ultralow	0.351515817951644
1368501	Standard	0.24115484754023
1368501	Ultralow	0.357490591061304
1369501	Standard	0.276881491620264
1369501	Ultralow	0.349524226915091
1370501	Standard	0.634147932420606
1370501	Ultralow	0.276831154080898
1371501	Standard	0.803849491800768
1371501	Ultralow	0.238990924386387
1372501	Standard	0.803849491800768
1372501	Ultralow	0.290772291336771
1373501	Standard	0.803849491800768
1373501	Ultralow	0.332595703104388
1374501	Standard	0.634147932420606
1374501	Ultralow	0.343549453805431
1375501	Standard	0.276881491620264
1375501	Ultralow	0.383381274536496
1376501	Standard	0
1376501	Ultralow	0.406284571456858
1377501	Standard	0.0535899661200512
1377501	Ultralow	0.425204686304113
1378501	Standard	0.0535899661200512
1378501	Ultralow	0.35848638657958
1379501	Standard	0.0535899661200512
1379501	Ultralow	0.306705019629196
1380501	Standard	0.0535899661200512
1380501	Ultralow	0.294755473409877
1381501	Standard	0.0535899661200512
1381501	Ultralow	0.29674706444643
1382501	Standard	0.0446583051000427
1382501	Ultralow	0.307700815147473
1383501	Standard	0.223291525500213
1383501	Ultralow	0.438150028041709
1384501	Standard	0.384061423860367
1384501	Ultralow	0.54967912608869
1385501	Standard	0.384061423860367
1385501	Ultralow	0.598473106484244
1386501	Standard	0.491241356100469
1386501	Ultralow	0.705023226939841
1387501	Standard	0.473378034060452
1387501	Ultralow	0.729918114896757
1388501	Standard	0.419788067940401
1388501	Ultralow	0.660212428617394
1389501	Standard	0.276881491620264
1389501	Ultralow	0.554658103680073
1390501	Standard	0.276881491620264
1390501	Ultralow	0.533746397796264
1391501	Standard	0.169701559380162
1391501	Ultralow	0.444124801151369
1392501	Standard	0.142906576320136
1392501	Ultralow	0.411263549048241
1393501	Standard	0.0178633220400171
1393501	Ultralow	0.446116392187922
1394501	Standard	0.0535899661200512
1394501	Ultralow	0.500885145693136
1395501	Standard	0.0535899661200512
1395501	Ultralow	0.532750602277987
1396501	Standard	0.0535899661200512
1396501	Ultralow	0.495906168101753
1397501	Standard	0.0535899661200512
1397501	Ultralow	0.488935599473816
1398501	Standard	0.0535899661200512
1398501	Ultralow	0.468023893590008
1399501	Standard	0.160769898360154
1399501	Ultralow	0.434166845968603
1400501	Standard	0.187564881420179
1400501	Ultralow	0.395330820755815
1401501	Standard	0.312608135700299
1401501	Ultralow	0.401305593865475
1402501	Standard	0.491241356100469
1402501	Ultralow	0.325625134476452
1403501	Standard	0.509104678140486
1403501	Ultralow	0.276831154080898
1404501	Standard	0.348334779780333
1404501	Ultralow	0.268864789934685
1405501	Standard	0.375129762840358
1405501	Ultralow	0.265877403379855
1406501	Standard	0.428719728960409
1406501	Ultralow	0.274839563044345
1407501	Standard	0.678806237520648
1407501	Ultralow	0.313675588257133
1408501	Standard	0.84850779690081
1408501	Ultralow	0.391347638682708
1409501	Standard	0.946756068120904
1409501	Ultralow	0.447112187706199
1410501	Standard	0.919961085060879
1410501	Ultralow	0.42918786837722
1411501	Standard	0.893166102000853
1411501	Ultralow	0.415246731121347
1412501	Standard	0.643079593440614
1412501	Ultralow	0.389356047646155
1413501	Standard	0.60735294936058
1413501	Ultralow	0.295751268928154
1414501	Standard	0.687737898540657
1414501	Ultralow	0.203142285728429
1415501	Standard	0.839576135880802
1415501	Ultralow	0.195175921582216
1416501	Standard	0.741327864660708
1416501	Ultralow	0.172272624661854
1417501	Standard	0.562694644260537
1417501	Ultralow	0.197167512618769
1418501	Standard	0.410856406920392
1418501	Ultralow	0.208121263319812
1419501	Standard	0.232223186520222
1419501	Ultralow	0.239986719904663
1420501	Standard	0.187564881420179
1420501	Ultralow	0.214096036429472
1421501	Standard	0.142906576320136
1421501	Ultralow	0.193184330545663
1422501	Standard	0.142906576320136
1422501	Ultralow	0.196171717100493
1423501	Standard	0.473378034060452
1423501	Ultralow	0.242974106459493
1424501	Standard	0.66987457650064
1424501	Ultralow	0.253927857160536
1425501	Standard	0.660942915480631
1425501	Ultralow	0.303717633074367
1426501	Standard	0.723464542620691
1426501	Ultralow	0.410267753529964
1427501	Standard	0.7323962036407
1427501	Ultralow	0.443129005633092
1428501	Standard	0.500173017120478
1428501	Ultralow	0.453086960815858
1429501	Standard	0.464446373040444
1429501	Ultralow	0.456074347370688
1430501	Standard	0.660942915480631
1430501	Ultralow	0.454082756334135
1431501	Standard	0.723464542620691
1431501	Ultralow	0.422217299749283
1432501	Standard	1.16111593260111
1432501	Ultralow	0.392343434200985
1433501	Standard	1.25043254280119
1433501	Ultralow	0.348528431396814
1434501	Standard	1.10752596648106
1434501	Ultralow	0.365456955207517
1435501	Standard	0.919961085060879
1435501	Ultralow	0.392343434200985
1436501	Standard	0.794917830780759
1436501	Ultralow	0.354503204506474
1437501	Standard	0.348334779780333
1437501	Ultralow	0.339566271732325
1438501	Standard	0.232223186520222
1438501	Ultralow	0.297742859964707
1439501	Standard	0.410856406920392
1439501	Ultralow	0.279818540635728
1440501	Standard	0.428719728960409
1440501	Ultralow	0.324629338958175
1441501	Standard	1.02714101730098
1441501	Ultralow	0.320646156885069
1442501	Standard	1.29509084790124
1442501	Ultralow	0.298738655482984
1443501	Standard	1.27722752586122
1443501	Ultralow	0.388360252127879
1444501	Standard	1.07179932240102
1444501	Ultralow	0.413255140084794
1445501	Standard	1.14325261056109
1445501	Ultralow	0.393339229719262
1446501	Standard	0.7323962036407
1446501	Ultralow	0.430183663895496
1447501	Standard	0.535899661200512
1447501	Ultralow	0.480969235327604
1448501	Standard	0.678806237520648
1448501	Ultralow	0.507855714321072
1449501	Standard	0.705601220580674
1449501	Ultralow	0.531754806759711
1450501	Standard	0.535899661200512
1450501	Ultralow	0.507855714321072
1451501	Standard	0.535899661200512
1451501	Ultralow	0.496901963620029
1452501	Standard	0.455514712020435
1452501	Ultralow	0.422217299749283
1453501	Standard	0.267949830600256
1453501	Ultralow	0.29973445100126
1454501	Standard	0.401924745900384
1454501	Ultralow	0.225049787130514
1455501	Standard	0.598421288340572
1455501	Ultralow	0.178247397771514
1456501	Standard	0.598421288340572
1456501	Ultralow	0.152356714296322
1457501	Standard	0.777054508740742
1457501	Ultralow	0.17326842018013
1458501	Standard	0.794917830780759
1458501	Ultralow	0.183226375362897
1459501	Standard	0.759191186700725
1459501	Ultralow	0.158331487405981
1460501	Standard	0.535899661200512
1460501	Ultralow	0.213100240911195
1461501	Standard	0.357266440800341
1461501	Ultralow	0.289776495818494
1462501	Standard	0.178633220400171
1462501	Ultralow	0.385372865573049
1463501	Standard	0.30367647468029
1463501	Ultralow	0.465036507035178
1464501	Standard	0.348334779780333
1464501	Ultralow	0.47897764429105
1465501	Standard	0.500173017120478
1465501	Ultralow	0.444124801151369
1466501	Standard	0.857439457920819
1466501	Ultralow	0.390351843164432
1467501	Standard	1.01820935628097
1467501	Ultralow	0.336578885177495
1468501	Standard	0.91102942404087
1468501	Ultralow	0.360477977616134
1469501	Standard	0.7323962036407
1469501	Ultralow	0.399314002828921
1470501	Standard	0.553762983240529
1470501	Ultralow	0.42022570871273
1471501	Standard	0.196496542440188
1471501	Ultralow	0.48793980395554
1472501	Standard	0.0267949830600256
1472501	Ultralow	0.532750602277987
1473501	Standard	0.116111593260111
1473501	Ultralow	0.464040711516901
1474501	Standard	0.116111593260111
1474501	Ultralow	0.473998666699667
1475501	Standard	0.116111593260111
1475501	Ultralow	0.507855714321072
1476501	Standard	0.232223186520222
1476501	Ultralow	0.438150028041709
1477501	Standard	0.410856406920392
1477501	Ultralow	0.408276162493411
1478501	Standard	0.464446373040444
1478501	Ultralow	0.409271958011688
1479501	Standard	0.643079593440614
1479501	Ultralow	0.399314002828921
1480501	Standard	0.821712813840785
1480501	Ultralow	0.384377070054772
1481501	Standard	0.946756068120904
1481501	Ultralow	0.36744854624407
1482501	Standard	0.857439457920819
1482501	Ultralow	0.338570476214048
1483501	Standard	0.678806237520648
1483501	Ultralow	0.341557862768878
1484501	Standard	0.500173017120478
1484501	Ultralow	0.313675588257133
1485501	Standard	0.321539796720307
1485501	Ultralow	0.256915243715366
1486501	Standard	0.151838237340145
1486501	Ultralow	0.284797518227111
1487501	Standard	0.0714532881600682
1487501	Ultralow	0.30570922411092
1488501	Standard	0.0714532881600682
1488501	Ultralow	0.312679792738856
1489501	Standard	0.0714532881600682
1489501	Ultralow	0.352511613469921
1490501	Standard	0.0714532881600682
1490501	Ultralow	0.368444341762346
1491501	Standard	0.0446583051000427
1491501	Ultralow	0.362469568652687
1492501	Standard	0.36619810182035
1492501	Ultralow	0.310688201702303
1493501	Standard	1.01820935628097
1493501	Ultralow	0.259902630270196
1494501	Standard	1.1521842715811
1494501	Ultralow	0.209117058838089
1495501	Standard	1.1521842715811
1495501	Ultralow	0.190196943990833
1496501	Standard	1.12538928852107
1496501	Ultralow	0.152356714296322
1497501	Standard	0.91102942404087
1497501	Ultralow	0.251936266123983
1498501	Standard	0.375129762840358
1498501	Ultralow	0.317658770330239
1499501	Standard	0.250086508560239
1499501	Ultralow	0.404292980420304
1500501	Standard	0.276881491620264
1500501	Ultralow	0.455078551852412
1501501	Standard	0.259018169580247
1501501	Ultralow	0.527771624686604
1502501	Standard	0.151838237340145
1502501	Ultralow	0.457070142888965
1503501	Standard	0.0267949830600256
1503501	Ultralow	0.431179459413773
1504501	Standard	0.0267949830600256
1504501	Ultralow	0.36744854624407
1505501	Standard	0
1505501	Ultralow	0.357490591061304
1506501	Standard	0
1506501	Ultralow	0.338570476214048
1507501	Standard	0
1507501	Ultralow	0.369440137280623
1508501	Standard	0.0357266440800341
1508501	Ultralow	0.385372865573049
1509501	Standard	0.0714532881600682
1509501	Ultralow	0.4172383221579
1510501	Standard	0.24115484754023
1510501	Ultralow	0.473002871181391
1511501	Standard	0.330471457740316
1511501	Ultralow	0.501880941211412
1512501	Standard	0.392993084880375
1512501	Ultralow	0.534742193314541
1513501	Standard	0.357266440800341
1513501	Ultralow	0.518809465022115
1514501	Standard	0.321539796720307
1514501	Ultralow	0.446116392187922
1515501	Standard	0.187564881420179
1515501	Ultralow	0.380393887981666
1516501	Standard	0.0982482712200938
1516501	Ultralow	0.353507408988197
1517501	Standard	0.0357266440800341
1517501	Ultralow	0.321641952403346
1518501	Standard	0.133974915300128
1518501	Ultralow	0.344545249323708
1519501	Standard	0.276881491620264
1519501	Ultralow	0.451095369779305
1520501	Standard	0.276881491620264
1520501	Ultralow	0.507855714321072
1521501	Standard	0.276881491620264
1521501	Ultralow	0.524784238131774
1522501	Standard	0.276881491620264
1522501	Ultralow	0.544700148497307
1523501	Standard	0.30367647468029
1523501	Ultralow	0.545695944015583
1524501	Standard	0.330471457740316
1524501	Ultralow	0.488935599473816
1525501	Standard	0.348334779780333
1525501	Ultralow	0.382385479018219
1526501	Standard	0.348334779780333
1526501	Ultralow	0.327616725513005
1527501	Standard	0.348334779780333
1527501	Ultralow	0.287784904781941
1528501	Standard	0.223291525500213
1528501	Ultralow	0.264881607861579
1529501	Standard	0.0893166102000853
1529501	Ultralow	0.259902630270196
1530501	Standard	0.0357266440800341
1530501	Ultralow	0.31168399722058
1531501	Standard	0.214359864480205
1531501	Ultralow	0.346536840360261
1532501	Standard	0.30367647468029
1532501	Ultralow	0.36744854624407
1533501	Standard	0.36619810182035
1533501	Ultralow	0.391347638682708
1534501	Standard	0.437651389980418
1534501	Ultralow	0.439145823559986
1535501	Standard	0.54483132222052
1535501	Ultralow	0.454082756334135
1536501	Standard	0.384061423860367
1536501	Ultralow	0.427196277340667
1537501	Standard	0.30367647468029
1537501	Ultralow	0.421221504231007
1538501	Standard	0.232223186520222
1538501	Ultralow	0.42620048182239
1539501	Standard	0.133974915300128
1539501	Ultralow	0.442133210114816
1540501	Standard	0.116111593260111
1540501	Ultralow	0.4939145770652
1541501	Standard	0.187564881420179
1541501	Ultralow	0.560632876789733
1542501	Standard	0.223291525500213
1542501	Ultralow	0.573578218527328
1543501	Standard	0.30367647468029
1543501	Ultralow	0.563620263344562
1544501	Standard	0.30367647468029
1544501	Ultralow	0.510843100875902
1545501	Standard	0.375129762840358
1545501	Ultralow	0.450099574261029
1546501	Standard	0.392993084880375
1546501	Ultralow	0.372427523835453
1547501	Standard	0.401924745900384
1547501	Ultralow	0.368444341762346
1548501	Standard	0.392993084880375
1548501	Ultralow	0.337574680695771
1549501	Standard	0.473378034060452
1549501	Ultralow	0.332595703104388
1550501	Standard	0.428719728960409
1550501	Ultralow	0.327616725513005
1551501	Standard	0.321539796720307
1551501	Ultralow	0.35848638657958
1552501	Standard	0.464446373040444
1552501	Ultralow	0.333591498622665
1553501	Standard	0.571626305280546
1553501	Ultralow	0.363465364170963
1562501	Standard	0.0178633220400171
1562501	Ultralow	0.301726042037813
1563501	Standard	0.259018169580247
1563501	Ultralow	0.345541044841984
1564501	Standard	0.437651389980418
1564501	Ultralow	0.343549453805431
1565501	Standard	0.616284610380589
1565501	Ultralow	0.385372865573049
1566501	Standard	0.794917830780759
1566501	Ultralow	0.389356047646155
1567501	Standard	0.928892746080887
1567501	Ultralow	0.373423319353729
1568501	Standard	0.687737898540657
1568501	Ultralow	0.306705019629196
1569501	Standard	0.518036339160495
1569501	Ultralow	0.262890016825026
1570501	Standard	0.339403118760324
1570501	Ultralow	0.210112854356365
1571501	Standard	0.223291525500213
1571501	Ultralow	0.207125467801535
1572501	Standard	0.187564881420179
1572501	Ultralow	0.236999333349834
1573501	Standard	0.223291525500213
1573501	Ultralow	0.329608316549559
1574501	Standard	0.223291525500213
1574501	Ultralow	0.371431728317176
1575501	Standard	0.223291525500213
1575501	Ultralow	0.399314002828921
1576501	Standard	0.250086508560239
1576501	Ultralow	0.387364456609602
1577501	Standard	0.285813152640273
1577501	Ultralow	0.333591498622665
1578501	Standard	0.250086508560239
1578501	Ultralow	0.295751268928154
1579501	Standard	0.250086508560239
1579501	Ultralow	0.31168399722058
1580501	Standard	0.250086508560239
1580501	Ultralow	0.323633543439899
1581501	Standard	0.160769898360154
1581501	Ultralow	0.338570476214048
1582501	Standard	0.0178633220400171
1582501	Ultralow	0.375414910390283
1583501	Standard	0.30367647468029
1583501	Ultralow	0.35848638657958
1584501	Standard	0.553762983240529
1584501	Ultralow	0.365456955207517
1585501	Standard	0.7323962036407
1585501	Ultralow	0.374419114872006
[truncated: 198,000+ more rows]

## Sheet: Fig1C
Figure 1C
Number of segments per read (bin)	Library	Density
0	DpnII CiFi	0
1	DpnII CiFi	0.000791808051400462
2	DpnII CiFi	0.000525409095472342
3	DpnII CiFi	0.000800642505772513
4	DpnII CiFi	0.00145479369541211
5	DpnII CiFi	0.00285553659271158
6	DpnII CiFi	0.00551928521232808
7	DpnII CiFi	0.0100875012548941
8	DpnII CiFi	0.0168967774319847
9	DpnII CiFi	0.0260866178094569
10	DpnII CiFi	0.036456741291035
11	DpnII CiFi	0.0470124686276478
12	DpnII CiFi	0.0564959341431583
13	DpnII CiFi	0.0639211324164241
14	DpnII CiFi	0.0682634273667302
15	DpnII CiFi	0.0698123481578155
16	DpnII CiFi	0.068798714988455
17	DpnII CiFi	0.0657467322557976
18	DpnII CiFi	0.0613041260917579
19	DpnII CiFi	0.0559477964059833
20	DpnII CiFi	0.0503497239233009
21	DpnII CiFi	0.0445312719606465
22	DpnII CiFi	0.0391165545627949
23	DpnII CiFi	0.0337313924304789
24	DpnII CiFi	0.0290382893283807
25	DpnII CiFi	0.024679128601546
26	DpnII CiFi	0.0209747615701235
27	DpnII CiFi	0.0176849713884148
28	DpnII CiFi	0.0147577954020681
29	DpnII CiFi	0.0123218953920289
30	DpnII CiFi	0.0102067663889168
31	DpnII CiFi	0.00848147776327678
32	DpnII CiFi	0.00698387712077101
33	DpnII CiFi	0.00574456379881538
34	DpnII CiFi	0.00471318140748921
35	DpnII CiFi	0.00384660174681257
36	DpnII CiFi	0.00315277582572031
37	DpnII CiFi	0.00256592711575143
38	DpnII CiFi	0.00206043569922699
39	DpnII CiFi	0.00167139845397048
40	DpnII CiFi	0.00135102901315129
41	DpnII CiFi	0.00107579560285112
42	DpnII CiFi	0.000899267141853228
43	DpnII CiFi	0.000714305792591105
44	DpnII CiFi	0.000569019174781648
0	HindIII CiFi	0
1	HindIII CiFi	0.231008138743882
2	HindIII CiFi	0.279352623703846
3	HindIII CiFi	0.219927940686478
4	HindIII CiFi	0.134605106333071
5	HindIII CiFi	0.071854211474943
6	HindIII CiFi	0.0348492676928976
7	HindIII CiFi	0.0159530936209532
8	HindIII CiFi	0.00699174129437951
9	HindIII CiFi	0.00301693249416239
10	HindIII CiFi	0.00126552937708958
11	HindIII CiFi	0.000553985987053125
12	HindIII CiFi	0.000261734702223683
13	HindIII CiFi	0.00013880740238544
14	HindIII CiFi	7.91135229309159e-05
15	HindIII CiFi	4.44834197858233e-05
16	HindIII CiFi	2.92729601171225e-05
17	HindIII CiFi	2.21938782587334e-05
18	HindIII CiFi	1.38711739117084e-05
19	HindIII CiFi	1.0044643177444e-05
20	HindIII CiFi	6.50510224824943e-06
21	HindIII CiFi	3.82653073426437e-06
22	HindIII CiFi	3.82653073426437e-06
23	HindIII CiFi	1.81760209877558e-06
24	HindIII CiFi	1.0522959519227e-06
25	HindIII CiFi	1.33928575699253e-06
26	HindIII CiFi	1.14795922027931e-06
27	HindIII CiFi	3.82653073426437e-07
28	HindIII CiFi	1.91326536713219e-07
29	HindIII CiFi	4.78316341783047e-07
30	HindIII CiFi	1.91326536713219e-07
31	HindIII CiFi	2.86989805069828e-07
32	HindIII CiFi	9.56632683566093e-08
33	HindIII CiFi	2.86989805069828e-07
34	HindIII CiFi	0
35	HindIII CiFi	0
36	HindIII CiFi	1.91326536713219e-07
37	HindIII CiFi	9.56632683566093e-08
38	HindIII CiFi	0
39	HindIII CiFi	9.56632683566093e-08
40	HindIII CiFi	0
41	HindIII CiFi	9.56632683566093e-08
42	HindIII CiFi	0
43	HindIII CiFi	0
44	HindIII CiFi	0

## Sheet: Fig1D
Figure 1D
Segment Length bp (bin)	Library	Density
0	DpnII CiFi	0
50	DpnII CiFi	0.000592799
100	DpnII CiFi	0.00163207
150	DpnII CiFi	0.00254423
200	DpnII CiFi	0.00176006
250	DpnII CiFi	0.00143116
300	DpnII CiFi	0.00138018
350	DpnII CiFi	0.00123235
400	DpnII CiFi	0.00107348
450	DpnII CiFi	0.00099425
500	DpnII CiFi	0.000839513
550	DpnII CiFi	0.00072194
600	DpnII CiFi	0.000652385
650	DpnII CiFi	0.000577138
700	DpnII CiFi	0.000501172
750	DpnII CiFi	0.000445002
800	DpnII CiFi	0.000393426
850	DpnII CiFi	0.000348532
900	DpnII CiFi	0.000308482
950	DpnII CiFi	0.000275205
1000	DpnII CiFi	0.000260845
1050	DpnII CiFi	0.000232988
1100	DpnII CiFi	0.000194217
1150	DpnII CiFi	0.000173635
1200	DpnII CiFi	0.000152076
1250	DpnII CiFi	0.00013565
1300	DpnII CiFi	0.000120455
1350	DpnII CiFi	0.00011282
1400	DpnII CiFi	9.65506e-05
1450	DpnII CiFi	8.42422e-05
1500	DpnII CiFi	7.69151e-05
1550	DpnII CiFi	6.90045e-05
1600	DpnII CiFi	6.02217e-05
1650	DpnII CiFi	5.38831e-05
1700	DpnII CiFi	4.93559e-05
1750	DpnII CiFi	4.32246e-05
1800	DpnII CiFi	3.88064e-05
1850	DpnII CiFi	3.62606e-05
1900	DpnII CiFi	3.0667e-05
1950	DpnII CiFi	2.70433e-05
2000	DpnII CiFi	2.50943e-05
2050	DpnII CiFi	2.23026e-05
2100	DpnII CiFi	1.97351e-05
2150	DpnII CiFi	1.83874e-05
2200	DpnII CiFi	1.56933e-05
2250	DpnII CiFi	1.39447e-05
2300	DpnII CiFi	1.2257e-05
2350	DpnII CiFi	1.10637e-05
2400	DpnII CiFi	1.03071e-05
2450	DpnII CiFi	8.5727e-06
2500	DpnII CiFi	8.04698e-06
2550	DpnII CiFi	7.4604e-06
2600	DpnII CiFi	6.45984e-06
2650	DpnII CiFi	5.73036e-06
2700	DpnII CiFi	5.69392e-06
2750	DpnII CiFi	5.19037e-06
2800	DpnII CiFi	4.12151e-06
2850	DpnII CiFi	4.59059e-06
2900	DpnII CiFi	4.7641e-06
2950	DpnII CiFi	3.24285e-06
3000	DpnII CiFi	2.8944e-06
3050	DpnII CiFi	2.95229e-06
3100	DpnII CiFi	2.31186e-06
3150	DpnII CiFi	2.0582e-06
3200	DpnII CiFi	2.05146e-06
3250	DpnII CiFi	2.08898e-06
3300	DpnII CiFi	1.62286e-06
3350	DpnII CiFi	1.41219e-06
3400	DpnII CiFi	1.56479e-06
3450	DpnII CiFi	1.26292e-06
3500	DpnII CiFi	1.07945e-06
3550	DpnII CiFi	1.05127e-06
3600	DpnII CiFi	7.95273e-07
3650	DpnII CiFi	7.88362e-07
3700	DpnII CiFi	6.7661e-07
3750	DpnII CiFi	8.59541e-07
3800	DpnII CiFi	5.12978e-07
3850	DpnII CiFi	4.88294e-07
3900	DpnII CiFi	5.16568e-07
3950	DpnII CiFi	4.56609e-07
4000	DpnII CiFi	4.4126e-07
4050	DpnII CiFi	4.04458e-07
4100	DpnII CiFi	3.43242e-07
4150	DpnII CiFi	2.45493e-07
4200	DpnII CiFi	2.54828e-07
4250	DpnII CiFi	2.97734e-07
4300	DpnII CiFi	2.55367e-07
4350	DpnII CiFi	2.64433e-07
4400	DpnII CiFi	2.17488e-07
4450	DpnII CiFi	1.85893e-07
4500	DpnII CiFi	1.80507e-07
4550	DpnII CiFi	1.95587e-07
4600	DpnII CiFi	1.76917e-07
4650	DpnII CiFi	1.12738e-07
4700	DpnII CiFi	1.48194e-07
4750	DpnII CiFi	1.47296e-07
4800	DpnII CiFi	1.46039e-07
4850	DpnII CiFi	1.20727e-07
4900	DpnII CiFi	1.20548e-07
4950	DpnII CiFi	1.04391e-07
5000	DpnII CiFi	9.57739e-08
5050	DpnII CiFi	1.2324e-07
5100	DpnII CiFi	1.1202e-07
5150	DpnII CiFi	9.29015e-08
5200	DpnII CiFi	9.63124e-08
5250	DpnII CiFi	9.12859e-08
5300	DpnII CiFi	6.16651e-08
5350	DpnII CiFi	6.16651e-08
5400	DpnII CiFi	7.6655e-08
5450	DpnII CiFi	8.32075e-08
5500	DpnII CiFi	7.13592e-08
5550	DpnII CiFi	7.15387e-08
5600	DpnII CiFi	7.93478e-08
5650	DpnII CiFi	4.94577e-08
5700	DpnII CiFi	4.65854e-08
5750	DpnII CiFi	5.74464e-08
5800	DpnII CiFi	5.72668e-08
5850	DpnII CiFi	5.36764e-08
5900	DpnII CiFi	4.47902e-08
5950	DpnII CiFi	5.4574e-08
6000	DpnII CiFi	5.76259e-08
6050	DpnII CiFi	4.37131e-08
6100	DpnII CiFi	6.9923e-08
6150	DpnII CiFi	5.20608e-08
6200	DpnII CiFi	3.39293e-08
6250	DpnII CiFi	3.47371e-08
6300	DpnII CiFi	3.86865e-08
6350	DpnII CiFi	3.5904e-08
6400	DpnII CiFi	3.47371e-08
6450	DpnII CiFi	4.79318e-08
6500	DpnII CiFi	3.76992e-08
6550	DpnII CiFi	3.50961e-08
6600	DpnII CiFi	3.6263e-08
6650	DpnII CiFi	3.10569e-08
6700	DpnII CiFi	2.93515e-08
6750	DpnII CiFi	3.19545e-08
6800	DpnII CiFi	5.52024e-08
6850	DpnII CiFi	3.41088e-08
6900	DpnII CiFi	2.78256e-08
6950	DpnII CiFi	2.55816e-08
7000	DpnII CiFi	2.86334e-08
7050	DpnII CiFi	2.49533e-08
7100	DpnII CiFi	2.57611e-08
7150	DpnII CiFi	3.93149e-08
7200	DpnII CiFi	2.53123e-08
7250	DpnII CiFi	2.6928e-08
7300	DpnII CiFi	2.0555e-08
7350	DpnII CiFi	2.06448e-08
7400	DpnII CiFi	2.15424e-08
7450	DpnII CiFi	2.73768e-08
7500	DpnII CiFi	3.54552e-08
7550	DpnII CiFi	2.47737e-08
7600	DpnII CiFi	2.40557e-08
7650	DpnII CiFi	2.59406e-08
7700	DpnII CiFi	2.70177e-08
7750	DpnII CiFi	2.14526e-08
7800	DpnII CiFi	2.04653e-08
7850	DpnII CiFi	1.80417e-08
7900	DpnII CiFi	2.12731e-08
7950	DpnII CiFi	2.22605e-08
8000	DpnII CiFi	1.73237e-08
8050	DpnII CiFi	1.94779e-08
8100	DpnII CiFi	2.06448e-08
8150	DpnII CiFi	2.63894e-08
8200	DpnII CiFi	1.99267e-08
8250	DpnII CiFi	1.98369e-08
8300	DpnII CiFi	1.48104e-08
8350	DpnII CiFi	1.62465e-08
8400	DpnII CiFi	1.40923e-08
8450	DpnII CiFi	1.75032e-08
8500	DpnII CiFi	1.92984e-08
8550	DpnII CiFi	1.3464e-08
8600	DpnII CiFi	1.45411e-08
8650	DpnII CiFi	1.18483e-08
8700	DpnII CiFi	1.28357e-08
8750	DpnII CiFi	1.30152e-08
8800	DpnII CiFi	1.49899e-08
8850	DpnII CiFi	1.55285e-08
8900	DpnII CiFi	1.00531e-08
8950	DpnII CiFi	9.60431e-09
9000	DpnII CiFi	1.14893e-08
9050	DpnII CiFi	1.11302e-08
9100	DpnII CiFi	1.13995e-08
9150	DpnII CiFi	1.13995e-08
9200	DpnII CiFi	1.13995e-08
9250	DpnII CiFi	1.00531e-08
9300	DpnII CiFi	1.02326e-08
9350	DpnII CiFi	1.05917e-08
9400	DpnII CiFi	1.02326e-08
9450	DpnII CiFi	1.14893e-08
9500	DpnII CiFi	1.27459e-08
9550	DpnII CiFi	8.70671e-09
9600	DpnII CiFi	1.23869e-08
9650	DpnII CiFi	9.24527e-09
9700	DpnII CiFi	8.61695e-09
9750	DpnII CiFi	7.45008e-09
9800	DpnII CiFi	1.14893e-08
9850	DpnII CiFi	9.96335e-09
9900	DpnII CiFi	8.79647e-09
9950	DpnII CiFi	5.20608e-09
10000	DpnII CiFi	2.6928e-09
0	HindIII CiFi	0
50	HindIII CiFi	5.60491e-05
100	HindIII CiFi	0.00030851
150	HindIII CiFi	0.000348928
200	HindIII CiFi	0.000329051
250	HindIII CiFi	0.000331254
300	HindIII CiFi	0.000352739
350	HindIII CiFi	0.000375244
400	HindIII CiFi	0.000329534
450	HindIII CiFi	0.000327289
500	HindIII CiFi	0.00033805
550	HindIII CiFi	0.000368797
600	HindIII CiFi	0.000314002
650	HindIII CiFi	0.000301023
700	HindIII CiFi	0.000312244
750	HindIII CiFi	0.000285697
800	HindIII CiFi	0.000280112
850	HindIII CiFi	0.000287473
900	HindIII CiFi	0.000276303
950	HindIII CiFi	0.000272271
1000	HindIII CiFi	0.000269677
1050	HindIII CiFi	0.000263946
1100	HindIII CiFi	0.000269804
1150	HindIII CiFi	0.00025217
1200	HindIII CiFi	0.000249544
1250	HindIII CiFi	0.000240224
1300	HindIII CiFi	0.000236092
1350	HindIII CiFi	0.000241647
1400	HindIII CiFi	0.000236959
1450	HindIII CiFi	0.000224954
1500	HindIII CiFi	0.000216718
1550	HindIII CiFi	0.000216518
1600	HindIII CiFi	0.000213314
1650	HindIII CiFi	0.000209682
1700	HindIII CiFi	0.000207179
1750	HindIII CiFi	0.000203757
1800	HindIII CiFi	0.000199925
1850	HindIII CiFi	0.000205466
1900	HindIII CiFi	0.000280344
1950	HindIII CiFi	0.000188269
2000	HindIII CiFi	0.00018382
2050	HindIII CiFi	0.000182568
2100	HindIII CiFi	0.000177352
2150	HindIII CiFi	0.000175019
2200	HindIII CiFi	0.000173761
2250	HindIII CiFi	0.00017004
2300	HindIII CiFi	0.000165363
2350	HindIII CiFi	0.000163928
2400	HindIII CiFi	0.00016199
2450	HindIII CiFi	0.000162016
2500	HindIII CiFi	0.000156407
2550	HindIII CiFi	0.000155812
2600	HindIII CiFi	0.000153057
2650	HindIII CiFi	0.00014981
2700	HindIII CiFi	0.000148721
2750	HindIII CiFi	0.000148287
2800	HindIII CiFi	0.000143703
2850	HindIII CiFi	0.000141852
2900	HindIII CiFi	0.000145721
2950	HindIII CiFi	0.000140339
3000	HindIII CiFi	0.000140436
3050	HindIII CiFi	0.000135731
3100	HindIII CiFi	0.000134455
3150	HindIII CiFi	0.00013322
3200	HindIII CiFi	0.000130815
3250	HindIII CiFi	0.000129575
3300	HindIII CiFi	0.000128395
3350	HindIII CiFi	0.000126351
3400	HindIII CiFi	0.000124659
3450	HindIII CiFi	0.000123731
3500	HindIII CiFi	0.00011994
3550	HindIII CiFi	0.00011904
3600	HindIII CiFi	0.00011789
3650	HindIII CiFi	0.000115707
3700	HindIII CiFi	0.000113973
3750	HindIII CiFi	0.000112027
3800	HindIII CiFi	0.000109699
3850	HindIII CiFi	0.000106902
3900	HindIII CiFi	0.000105803
3950	HindIII CiFi	0.000102978
4000	HindIII CiFi	0.000100134
4050	HindIII CiFi	9.92382e-05
4100	HindIII CiFi	9.66963e-05
4150	HindIII CiFi	9.42821e-05
4200	HindIII CiFi	9.20421e-05
4250	HindIII CiFi	9.0904e-05
4300	HindIII CiFi	8.95231e-05
4350	HindIII CiFi	8.60479e-05
4400	HindIII CiFi	8.41548e-05
4450	HindIII CiFi	8.26559e-05
4500	HindIII CiFi	8.09336e-05
4550	HindIII CiFi	7.72766e-05
4600	HindIII CiFi	7.6287e-05
4650	HindIII CiFi	7.4031e-05
4700	HindIII CiFi	7.24974e-05
4750	HindIII CiFi	7.21449e-05
4800	HindIII CiFi	6.96918e-05
4850	HindIII CiFi	6.76524e-05
4900	HindIII CiFi	6.57059e-05
4950	HindIII CiFi	6.50168e-05
5000	HindIII CiFi	6.33951e-05
5050	HindIII CiFi	6.11273e-05
5100	HindIII CiFi	5.93432e-05
5150	HindIII CiFi	5.78325e-05
5200	HindIII CiFi	5.6752e-05
5250	HindIII CiFi	5.52157e-05
5300	HindIII CiFi	5.40048e-05
5350	HindIII CiFi	5.24871e-05
5400	HindIII CiFi	5.14122e-05
5450	HindIII CiFi	4.98759e-05
5500	HindIII CiFi	5.13227e-05
5550	HindIII CiFi	4.79203e-05
5600	HindIII CiFi	4.63514e-05
5650	HindIII CiFi	4.53028e-05
5700	HindIII CiFi	4.40905e-05
5750	HindIII CiFi	4.28491e-05
5800	HindIII CiFi	4.20004e-05
5850	HindIII CiFi	4.10303e-05
5900	HindIII CiFi	3.98242e-05
5950	HindIII CiFi	3.84537e-05
6000	HindIII CiFi	3.77049e-05
6050	HindIII CiFi	3.64822e-05
6100	HindIII CiFi	3.6086e-05
6150	HindIII CiFi	3.54816e-05
6200	HindIII CiFi	3.41659e-05
6250	HindIII CiFi	3.40201e-05
6300	HindIII CiFi	3.29605e-05
6350	HindIII CiFi	3.215e-05
6400	HindIII CiFi	3.103e-05
6450	HindIII CiFi	3.04394e-05
6500	HindIII CiFi	2.93874e-05
6550	HindIII CiFi	2.87754e-05
6600	HindIII CiFi	2.7876e-05
6650	HindIII CiFi	2.72793e-05
6700	HindIII CiFi	2.64625e-05
6750	HindIII CiFi	2.60274e-05
6800	HindIII CiFi	2.53765e-05
6850	HindIII CiFi	2.50205e-05
6900	HindIII CiFi	2.45805e-05
6950	HindIII CiFi	2.3498e-05
7000	HindIII CiFi	2.26306e-05
7050	HindIII CiFi	2.20262e-05
7100	HindIII CiFi	2.14662e-05
7150	HindIII CiFi	2.10422e-05
7200	HindIII CiFi	2.07917e-05
7250	HindIII CiFi	2.03233e-05
7300	HindIII CiFi	1.94621e-05
7350	HindIII CiFi	1.90686e-05
7400	HindIII CiFi	1.85947e-05
7450	HindIII CiFi	1.83338e-05
7500	HindIII CiFi	1.78813e-05
7550	HindIII CiFi	1.74594e-05
7600	HindIII CiFi	1.66454e-05
7650	HindIII CiFi	1.63255e-05
7700	HindIII CiFi	1.58571e-05
7750	HindIII CiFi	1.55212e-05
7800	HindIII CiFi	1.51819e-05
7850	HindIII CiFi	1.4701e-05
7900	HindIII CiFi	1.45539e-05
7950	HindIII CiFi	1.3989e-05
8000	HindIII CiFi	1.36525e-05
8050	HindIII CiFi	1.3395e-05
8100	HindIII CiFi	1.31091e-05
8150	HindIII CiFi	1.28232e-05
8200	HindIII CiFi	1.23118e-05
8250	HindIII CiFi	1.19766e-05
8300	HindIII CiFi	1.17865e-05
8350	HindIII CiFi	1.14839e-05
8400	HindIII CiFi	1.10134e-05
8450	HindIII CiFi	1.05714e-05
8500	HindIII CiFi	1.03993e-05
8550	HindIII CiFi	1.03611e-05
8600	HindIII CiFi	1.01169e-05
8650	HindIII CiFi	9.70884e-06
8700	HindIII CiFi	9.61585e-06
8750	HindIII CiFi	9.23141e-06
8800	HindIII CiFi	9.16341e-06
8850	HindIII CiFi	8.82754e-06
8900	HindIII CiFi	8.52013e-06
8950	HindIII CiFi	8.49931e-06
9000	HindIII CiFi	8.11973e-06
9050	HindIII CiFi	7.78039e-06
9100	HindIII CiFi	7.71794e-06
9150	HindIII CiFi	7.51947e-06
9200	HindIII CiFi	7.20859e-06
9250	HindIII CiFi	7.10728e-06
9300	HindIII CiFi	6.75753e-06
9350	HindIII CiFi	6.7277e-06
9400	HindIII CiFi	6.36269e-06
9450	HindIII CiFi	6.19406e-06
9500	HindIII CiFi	6.0067e-06
9550	HindIII CiFi	5.8228e-06
9600	HindIII CiFi	5.70206e-06
9650	HindIII CiFi	5.59172e-06
9700	HindIII CiFi	5.57438e-06
9750	HindIII CiFi	5.35093e-06
9800	HindIII CiFi	5.25517e-06
9850	HindIII CiFi	4.99078e-06
9900	HindIII CiFi	4.84921e-06
9950	HindIII CiFi	4.66532e-06
10000	HindIII CiFi	2.30803e-06

## Sheet: Fig2B
Figure 2B
Intrachromosomal pairwise distance (bp) bin	Library	Percent of read pairs
0	DpnII CiFi	64.818
5000000	DpnII CiFi	9.17132
10000000	DpnII CiFi	4.57965
15000000	DpnII CiFi	3.425
20000000	DpnII CiFi	2.78104
25000000	DpnII CiFi	2.32557
30000000	DpnII CiFi	1.98073
35000000	DpnII CiFi	1.64067
40000000	DpnII CiFi	1.37678
45000000	DpnII CiFi	1.1615
50000000	DpnII CiFi	0.968943
55000000	DpnII CiFi	0.804203
60000000	DpnII CiFi	0.694309
65000000	DpnII CiFi	0.585176
70000000	DpnII CiFi	0.500773
75000000	DpnII CiFi	0.423686
80000000	DpnII CiFi	0.347876
85000000	DpnII CiFi	0.292533
90000000	DpnII CiFi	0.250912
95000000	DpnII CiFi	0.216826
100000000	DpnII CiFi	0.200665
105000000	DpnII CiFi	0.180878
110000000	DpnII CiFi	0.153357
115000000	DpnII CiFi	0.139228
120000000	DpnII CiFi	0.118267
125000000	DpnII CiFi	0.102239
130000000	DpnII CiFi	0.0926386
135000000	DpnII CiFi	0.0831091
140000000	DpnII CiFi	0.071894
145000000	DpnII CiFi	0.0678937
150000000	DpnII CiFi	0.0591779
155000000	DpnII CiFi	0.0506965
160000000	DpnII CiFi	0.0457652
165000000	DpnII CiFi	0.0392179
170000000	DpnII CiFi	0.0378888
175000000	DpnII CiFi	0.0353746
180000000	DpnII CiFi	0.0298948
185000000	DpnII CiFi	0.0257249
190000000	DpnII CiFi	0.024945
195000000	DpnII CiFi	0.019822
200000000	DpnII CiFi	0.0142722
205000000	DpnII CiFi	0.0140277
210000000	DpnII CiFi	0.0120179
215000000	DpnII CiFi	0.00984919
220000000	DpnII CiFi	0.0086295
225000000	DpnII CiFi	0.00722766
230000000	DpnII CiFi	0.00455644
235000000	DpnII CiFi	0.00321549
240000000	DpnII CiFi	0.00160327
245000000	DpnII CiFi	0.000444208
250000000	DpnII CiFi	1.6542e-05
0	DpnII HiC	81.152
5000000	DpnII HiC	4.89739
10000000	DpnII HiC	2.4069
15000000	DpnII HiC	1.77275
20000000	DpnII HiC	1.41232
25000000	DpnII HiC	1.18112
30000000	DpnII HiC	1.01529
35000000	DpnII HiC	0.844304
40000000	DpnII HiC	0.718279
45000000	DpnII HiC	0.612531
50000000	DpnII HiC	0.508944
55000000	DpnII HiC	0.422632
60000000	DpnII HiC	0.367877
65000000	DpnII HiC	0.321193
70000000	DpnII HiC	0.280872
75000000	DpnII HiC	0.24213
80000000	DpnII HiC	0.196547
85000000	DpnII HiC	0.170328
90000000	DpnII HiC	0.148886
95000000	DpnII HiC	0.133127
100000000	DpnII HiC	0.124783
105000000	DpnII HiC	0.116028
110000000	DpnII HiC	0.103933
115000000	DpnII HiC	0.0965807
120000000	DpnII HiC	0.0844421
125000000	DpnII HiC	0.0723492
130000000	DpnII HiC	0.0678215
135000000	DpnII HiC	0.059988
140000000	DpnII HiC	0.0519158
145000000	DpnII HiC	0.0497057
150000000	DpnII HiC	0.0446917
155000000	DpnII HiC	0.0378091
160000000	DpnII HiC	0.0337501
165000000	DpnII HiC	0.0294051
170000000	DpnII HiC	0.0281641
175000000	DpnII HiC	0.0275607
180000000	DpnII HiC	0.0247725
185000000	DpnII HiC	0.0221296
190000000	DpnII HiC	0.0210722
195000000	DpnII HiC	0.0184205
200000000	DpnII HiC	0.0139676
205000000	DpnII HiC	0.013616
210000000	DpnII HiC	0.0122941
215000000	DpnII HiC	0.010414
220000000	DpnII HiC	0.00900824
225000000	DpnII HiC	0.0080933
230000000	DpnII HiC	0.005432
235000000	DpnII HiC	0.00367018
240000000	DpnII HiC	0.00204153
245000000	DpnII HiC	0.000681006
250000000	DpnII HiC	2.85363e-05
0	HindIII CiFi	70.1271
5000000	HindIII CiFi	8.51232
10000000	HindIII CiFi	4.0332
15000000	HindIII CiFi	2.84726
20000000	HindIII CiFi	2.23724
25000000	HindIII CiFi	1.84108
30000000	HindIII CiFi	1.56774
35000000	HindIII CiFi	1.30987
40000000	HindIII CiFi	1.09997
45000000	HindIII CiFi	0.923831
50000000	HindIII CiFi	0.774224
55000000	HindIII CiFi	0.647364
60000000	HindIII CiFi	0.558466
65000000	HindIII CiFi	0.475348
70000000	HindIII CiFi	0.407642
75000000	HindIII CiFi	0.346834
80000000	HindIII CiFi	0.289878
85000000	HindIII CiFi	0.248578
90000000	HindIII CiFi	0.219122
95000000	HindIII CiFi	0.188038
100000000	HindIII CiFi	0.168196
105000000	HindIII CiFi	0.15119
110000000	HindIII CiFi	0.130503
115000000	HindIII CiFi	0.116281
120000000	HindIII CiFi	0.102957
125000000	HindIII CiFi	0.0889628
130000000	HindIII CiFi	0.0775717
135000000	HindIII CiFi	0.0684083
140000000	HindIII CiFi	0.0580727
145000000	HindIII CiFi	0.0546405
150000000	HindIII CiFi	0.0473001
155000000	HindIII CiFi	0.0406363
160000000	HindIII CiFi	0.035815
165000000	HindIII CiFi	0.0303008
170000000	HindIII CiFi	0.0283548
175000000	HindIII CiFi	0.0259781
180000000	HindIII CiFi	0.0214515
185000000	HindIII CiFi	0.0175594
190000000	HindIII CiFi	0.0175821
195000000	HindIII CiFi	0.0134828
200000000	HindIII CiFi	0.00993729
205000000	HindIII CiFi	0.00971063
210000000	HindIII CiFi	0.0080107
215000000	HindIII CiFi	0.00622011
220000000	HindIII CiFi	0.0056729
225000000	HindIII CiFi	0.00446838
230000000	HindIII CiFi	0.00253856
235000000	HindIII CiFi	0.00195249
240000000	HindIII CiFi	0.000828917
245000000	HindIII CiFi	0.000242847
250000000	HindIII CiFi	2.26657e-05

## Sheet: Fig2C
Figure 2C
Library	Region	Percent of mapped reads
Illumina Hi-C	Unique Space	99.7875
Illumina Hi-C	Alu	95.0086
Illumina Hi-C	MIR	98.3424
Illumina Hi-C	L1	93.3632
Illumina Hi-C	L2	98.3103
Illumina Hi-C	SD	56.2332
Illumina Hi-C	SD98	33.4147
Illumina Hi-C	cenSat	73.7501
Illumina Hi-C	cenSat_noCT	37.1365
DpnII CiFi	Unique Space	99.9472
DpnII CiFi	Alu	98.4151
DpnII CiFi	MIR	99.3446
DpnII CiFi	L1	98.298
DpnII CiFi	L2	99.2964
DpnII CiFi	SD	73.5939
DpnII CiFi	SD98	57.6566
DpnII CiFi	cenSat	85.8761
DpnII CiFi	cenSat_noCT	60.1677
HindIII CiFi	Unique Space	99.9841
HindIII CiFi	Alu	99.6026
HindIII CiFi	MIR	99.8228
HindIII CiFi	L1	99.4845
HindIII CiFi	L2	99.7833
HindIII CiFi	SD	89.7706
HindIII CiFi	SD98	82.6271
HindIII CiFi	cenSat	91.9334
HindIII CiFi	cenSat_noCT	82.0093
DpnII PoreC	Unique Space	99.9471
DpnII PoreC	Alu	98.1726
DpnII PoreC	MIR	99.3273
DpnII PoreC	L1	98.5172
DpnII PoreC	L2	99.2696
DpnII PoreC	SD	73.226
DpnII PoreC	SD98	56.7229
DpnII PoreC	cenSat	83.7056
DpnII PoreC	cenSat_noCT	60.1176
HindIII PoreC	Unique Space	99.9785
HindIII PoreC	Alu	99.3791
HindIII PoreC	MIR	99.7589
HindIII PoreC	L1	99.323
HindIII PoreC	L2	99.7147
HindIII PoreC	SD	86.5407
HindIII PoreC	SD98	77.0564
HindIII PoreC	cenSat	88.4706
HindIII PoreC	cenSat_noCT	74.9958

## Sheet: Fig4A
Figure 4A
Intrachromosomal pairwise distance (bp) bin	Library	Percent of read pairs
0	Arima Hi-C	79.4651
5000000	Arima Hi-C	9.06344
10000000	Arima Hi-C	3.36912
15000000	Arima Hi-C	1.74252
20000000	Arima Hi-C	1.01448
25000000	Arima Hi-C	0.68679
30000000	Arima Hi-C	0.531304
35000000	Arima Hi-C	0.423316
40000000	Arima Hi-C	0.365613
45000000	Arima Hi-C	0.326098
50000000	Arima Hi-C	0.300553
55000000	Arima Hi-C	0.284823
60000000	Arima Hi-C	0.274196
65000000	Arima Hi-C	0.275984
70000000	Arima Hi-C	0.269761
75000000	Arima Hi-C	0.25831
80000000	Arima Hi-C	0.248973
85000000	Arima Hi-C	0.235626
90000000	Arima Hi-C	0.203022
95000000	Arima Hi-C	0.155985
100000000	Arima Hi-C	0.13315
105000000	Arima Hi-C	0.120384
110000000	Arima Hi-C	0.105266
115000000	Arima Hi-C	0.0819614
120000000	Arima Hi-C	0.0533513
125000000	Arima Hi-C	0.0108993
0	DpnII CiFi	47.3033
5000000	DpnII CiFi	16.0759
10000000	DpnII CiFi	7.48135
15000000	DpnII CiFi	4.56834
20000000	DpnII CiFi	3.19895
25000000	DpnII CiFi	2.52531
30000000	DpnII CiFi	2.16425
35000000	DpnII CiFi	1.89779
40000000	DpnII CiFi	1.6983
45000000	DpnII CiFi	1.53851
50000000	DpnII CiFi	1.41764
55000000	DpnII CiFi	1.29906
60000000	DpnII CiFi	1.20587
65000000	DpnII CiFi	1.14537
70000000	DpnII CiFi	1.07843
75000000	DpnII CiFi	0.982352
80000000	DpnII CiFi	0.908672
85000000	DpnII CiFi	0.817632
90000000	DpnII CiFi	0.6767
95000000	DpnII CiFi	0.509384
100000000	DpnII CiFi	0.432086
105000000	DpnII CiFi	0.370607
110000000	DpnII CiFi	0.305629
115000000	DpnII CiFi	0.22747
120000000	DpnII CiFi	0.140968
125000000	DpnII CiFi	0.030091

## Sheet: Fig4B
Figure 4B
Library	Region	Percent of mapped reads
Arima Hi-C	unique	88.4397
Arima Hi-C	intercalary heterochromatin	54.8588
Arima Hi-C	pericentromere het	46.4676
Arima Hi-C	putative centromere	13.2209
Arima Hi-C	repeat rich	34.0082
DpnII CiFi	unique	96.6366
DpnII CiFi	intercalary heterochromatin	78.9635
DpnII CiFi	pericentromere het	82.0144
DpnII CiFi	putative centromere	71.8825
DpnII CiFi	repeat rich	62.6322

## Sheet: Fig5
Figure 5 (inset)
Sequence position (10 Mb)	RE sites/1kb
0	0
1000	0
2000	0
3000	0
4000	0
5000	0
6000	0
7000	0
8000	0
9000	0
10000	0
11000	0
12000	0
13000	0
14000	0
15000	0
16000	0
17000	0
18000	0
19000	0
20000	0
21000	0
22000	0
23000	0
24000	0
25000	0
26000	0
27000	1
28000	0
29000	0
30000	0
31000	0
32000	0
33000	0
34000	1
35000	0
36000	1
37000	1
38000	0
39000	1
40000	0
41000	0
42000	0
43000	0
44000	0
45000	0
46000	0
47000	0
48000	0
49000	0
50000	0
51000	1
52000	0
53000	2
54000	1
55000	2
56000	1
57000	2
58000	1
59000	0
60000	1
61000	0
62000	0
63000	0
64000	0
65000	0
66000	0
67000	0
68000	0
69000	0
70000	0
71000	0
72000	0
73000	0
74000	0
75000	1
76000	0
77000	1
78000	1
79000	0
80000	0
81000	1
82000	2
83000	0
84000	0
85000	0
86000	0
87000	0
88000	0
89000	0
90000	0
91000	0
92000	0
93000	1
94000	1
95000	0
96000	2
97000	0
98000	0
99000	0
100000	1
101000	0
102000	0
103000	0
104000	0
105000	1
106000	0
107000	1
108000	0
109000	0
110000	1
111000	0
112000	1
113000	0
114000	1
115000	0
116000	0
117000	2
118000	1
119000	1
120000	1
121000	0
122000	0
123000	0
124000	0
125000	0
126000	0
127000	0
128000	0
129000	0
130000	2
131000	0
132000	0
133000	1
134000	0
135000	0
136000	1
137000	2
138000	0
139000	0
140000	0
141000	0
142000	0
143000	0
144000	1
145000	0
146000	0
147000	0
148000	0
149000	0
150000	2
151000	0
152000	0
153000	3
154000	0
155000	0
156000	1
157000	0
158000	0
159000	0
160000	0
161000	0
162000	0
163000	0
164000	0
165000	0
166000	0
167000	0
168000	0
169000	0
170000	1
171000	1
172000	0
173000	0
174000	0
175000	0
176000	0
177000	2
178000	4
179000	1
180000	0
181000	2
182000	0
183000	1
184000	0
185000	0
186000	1
187000	0
188000	0
189000	0
190000	0
191000	1
192000	1
193000	0
194000	0
195000	1
196000	0
197000	0
198000	1
199000	0
200000	0
201000	0
202000	1
203000	1
204000	1
205000	0
206000	0
207000	0
208000	1
209000	0
210000	0
211000	0
212000	2
213000	0
214000	1
215000	1
216000	0
217000	1
218000	0
219000	1
220000	0
221000	1
222000	0
223000	1
224000	0
225000	0
226000	1
227000	3
228000	0
229000	1
230000	1
231000	1
232000	0
233000	0
234000	1
235000	0
236000	0
237000	0
238000	1
239000	0
240000	0
241000	0
242000	0
243000	0
244000	1
245000	1
246000	1
247000	0
248000	0
249000	0
250000	0
251000	1
252000	0
253000	0
254000	0
255000	0
256000	1
257000	0
258000	0
259000	0
260000	0
261000	1
262000	1
263000	0
264000	1
265000	0
266000	0
267000	1
268000	0
269000	2
270000	0
271000	0
272000	0
273000	0
274000	0
275000	0
276000	1
277000	1
278000	0
279000	0
280000	0
281000	1
282000	1
283000	0
284000	0
285000	0
286000	1
287000	0
288000	0
289000	1
290000	0
291000	3
292000	1
293000	0
294000	0
295000	1
296000	1
297000	0
298000	0
299000	1
300000	0
301000	0
302000	0
303000	1
304000	0
305000	0
306000	0
307000	1
308000	0
309000	0
310000	0
311000	1
312000	1
313000	0
314000	0
315000	0
316000	0
317000	1
318000	0
319000	0
320000	0
321000	0
322000	1
323000	0
324000	1
325000	0
326000	0
327000	1
328000	1
329000	0
330000	0
331000	0
332000	0
333000	0
334000	0
335000	2
336000	0
337000	0
338000	0
339000	0
340000	0
341000	0
342000	0
343000	0
344000	0
345000	0
346000	0
347000	2
348000	0
349000	1
350000	0
351000	1
352000	0
353000	1
354000	0
355000	1
356000	2
357000	1
358000	0
359000	0
360000	0
361000	0
362000	0
363000	1
364000	0
365000	1
366000	0
367000	1
368000	0
369000	0
370000	0
371000	1
372000	1
373000	0
374000	0
375000	1
376000	1
377000	1
378000	0
379000	0
380000	2
381000	0
382000	1
383000	0
384000	1
385000	0
386000	0
387000	0
388000	0
389000	0
390000	0
391000	1
392000	0
393000	0
394000	0
395000	0
396000	0
397000	0
398000	1
399000	0
400000	0
401000	0
402000	0
403000	0
404000	2
405000	1
406000	0
407000	1
408000	0
409000	1
410000	0
411000	0
412000	0
413000	1
414000	0
415000	0
416000	1
417000	0
418000	0
419000	0
420000	1
421000	0
422000	2
423000	0
424000	0
425000	0
426000	0
427000	0
428000	0
429000	1
430000	0
431000	0
432000	1
433000	0
434000	1
435000	0
436000	1
437000	1
438000	1
439000	0
440000	0
441000	1
442000	0
443000	0
444000	0
445000	0
446000	1
447000	1
448000	1
449000	2
450000	3
451000	0
452000	1
453000	0
454000	0
455000	0
456000	1
457000	1
458000	0
459000	1
460000	0
461000	0
462000	0
463000	0
464000	1
465000	0
466000	1
467000	0
468000	0
469000	0
470000	0
471000	1
472000	1
473000	0
474000	1
475000	0
476000	1
477000	1
478000	2
479000	0
480000	0
481000	0
482000	0
483000	0
484000	0
485000	1
486000	0
487000	0
488000	0
489000	0
490000	0
491000	0
492000	0
493000	0
494000	0
495000	1
496000	0
497000	1
498000	1
499000	2
500000	1
501000	0
502000	1
503000	0
504000	0
505000	0
506000	0
507000	0
508000	0
509000	1
510000	0
511000	0
512000	0
513000	4
514000	1
515000	0
516000	0
517000	1
518000	0
519000	0
520000	0
521000	0
522000	1
523000	1
524000	0
525000	0
526000	0
527000	0
528000	0
529000	0
530000	0
531000	0
532000	1
533000	0
534000	0
535000	0
536000	0
537000	0
538000	0
539000	0
540000	1
541000	0
542000	0
543000	0
544000	0
545000	0
546000	0
547000	0
548000	0
549000	0
550000	1
551000	0
552000	0
553000	0
554000	1
555000	0
556000	0
557000	0
558000	0
559000	1
560000	0
561000	0
562000	0
563000	1
564000	0
565000	0
566000	2
567000	0
568000	1
569000	0
570000	0
571000	2
572000	0
573000	0
574000	1
575000	0
576000	0
577000	2
578000	0
579000	0
580000	2
581000	0
582000	0
583000	0
584000	0
585000	0
586000	1
587000	1
588000	1
589000	1
590000	1
591000	0
592000	0
593000	1
594000	1
595000	2
596000	2
597000	1
598000	0
599000	1
600000	0
601000	0
602000	0
603000	0
604000	0
605000	0
606000	0
607000	0
608000	0
609000	0
610000	0
611000	2
612000	0
613000	0
614000	0
615000	0
616000	1
617000	2
618000	0
619000	0
620000	0
621000	1
622000	0
623000	0
624000	0
625000	0
626000	0
627000	1
628000	1
629000	0
630000	0
631000	1
632000	0
633000	2
634000	0
635000	0
636000	0
637000	0
638000	0
639000	2
640000	1
641000	0
642000	1
643000	0
644000	0
645000	1
646000	0
647000	1
648000	0
649000	2
650000	0
651000	0
652000	1
653000	1
654000	0
655000	0
656000	0
657000	1
658000	0
659000	0
660000	2
661000	0
662000	0
663000	0
664000	1
665000	1
666000	0
667000	1
668000	0
669000	2
670000	1
671000	0
672000	1
673000	0
674000	0
675000	0
676000	1
677000	0
678000	0
679000	0
680000	1
681000	1
682000	0
683000	1
684000	0
685000	0
686000	0
687000	0
688000	0
689000	0
690000	0
691000	0
692000	0
693000	0
694000	0
695000	0
696000	0
697000	0
698000	0
699000	0
700000	0
701000	0
702000	0
703000	1
704000	0
705000	1
706000	1
707000	0
708000	0
709000	0
710000	1
711000	3
712000	0
713000	1
714000	0
715000	0
716000	0
717000	1
718000	0
719000	1
720000	1
721000	2
722000	1
723000	1
724000	0
725000	0
726000	0
727000	0
728000	1
729000	0
730000	1
731000	0
732000	1
733000	1
734000	1
735000	1
736000	0
737000	0
738000	0
739000	1
740000	1
741000	2
742000	1
743000	0
744000	1
745000	0
746000	0
747000	1
748000	1
749000	0
750000	1
751000	0
752000	0
753000	0
754000	1
755000	1
756000	0
757000	0
758000	1
759000	2
760000	0
761000	0
762000	0
763000	0
764000	0
765000	0
766000	1
767000	0
768000	1
769000	0
770000	0
771000	0
772000	0
773000	0
774000	0
775000	1
776000	0
777000	2
778000	1
779000	1
780000	0
781000	0
782000	0
783000	0
784000	1
785000	0
786000	0
787000	0
788000	1
789000	1
790000	0
791000	1
792000	0
793000	0
794000	1
795000	1
796000	0
797000	1
798000	1
799000	0
800000	0
801000	0
802000	1
803000	0
804000	0
805000	0
806000	1
807000	0
808000	1
809000	0
810000	0
811000	0
812000	0
813000	0
814000	0
815000	1
816000	0
817000	0
818000	2
819000	1
820000	1
821000	0
822000	0
823000	0
824000	0
825000	1
826000	0
827000	0
828000	0
829000	0
830000	0
831000	0
832000	0
833000	0
834000	0
835000	0
836000	0
837000	0
838000	0
839000	0
840000	0
841000	0
842000	0
843000	0
844000	0
845000	0
846000	0
847000	0
848000	0
849000	0
850000	0
851000	1
852000	0
853000	0
854000	1
855000	0
856000	1
857000	1
858000	1
859000	0
860000	1
861000	2
862000	0
863000	0
864000	1
865000	1
866000	2
867000	1
868000	1
869000	0
870000	0
871000	0
872000	1
873000	0
874000	1
875000	1
876000	0
877000	2
878000	0
879000	0
880000	0
881000	0
882000	1
883000	0
884000	0
885000	0
886000	0
887000	0
888000	0
889000	0
890000	0
891000	3
892000	1
893000	1
894000	0
895000	0
896000	2
897000	1
898000	0
899000	0
900000	0
901000	0
902000	0
903000	1
904000	0
905000	0
906000	1
907000	0
908000	0
909000	0
910000	0
911000	3
912000	2
913000	1
914000	1
915000	2
916000	1
917000	3
918000	0
919000	1
920000	1
921000	0
922000	1
923000	1
924000	0
925000	1
926000	0
927000	1
928000	0
929000	0
930000	1
931000	0
932000	0
933000	2
934000	0
935000	0
936000	1
937000	0
938000	0
939000	1
940000	1
941000	0
942000	0
943000	0
944000	1
945000	1
946000	0
947000	1
948000	0
949000	0
950000	0
951000	0
952000	0
953000	1
954000	0
955000	1
956000	0
957000	0
958000	0
959000	0
960000	0
961000	0
962000	0
963000	0
964000	0
965000	0
966000	2
967000	1
968000	1
969000	0
970000	0
971000	2
972000	0
973000	0
974000	2
975000	0
976000	0
977000	0
978000	2
979000	0
980000	0
981000	1
982000	1
983000	0
984000	1
985000	1
986000	0
987000	1
988000	0
989000	0
990000	0
991000	0
992000	0
993000	0
994000	0
995000	0
996000	0
997000	0
998000	1
999000	0
1000000	1
1001000	0
1002000	0
1003000	1
1004000	0
1005000	0
1006000	1
1007000	0
1008000	0
1009000	1
1010000	0
1011000	1
1012000	0
1013000	0
1014000	0
1015000	0
1016000	0
1017000	0
1018000	0
1019000	0
1020000	0
1021000	0
1022000	0
1023000	0
1024000	0
1025000	1
1026000	0
1027000	0
1028000	0
1029000	0
1030000	1
1031000	3
1032000	1
1033000	0
1034000	0
1035000	0
1036000	0
1037000	1
1038000	1
1039000	0
1040000	1
1041000	0
1042000	0
1043000	0
1044000	0
1045000	0
1046000	0
1047000	1
1048000	2
1049000	0
1050000	1
1051000	0
1052000	0
1053000	0
1054000	0
1055000	0
1056000	2
1057000	0
1058000	0
1059000	1
1060000	0
1061000	0
1062000	1
1063000	0
1064000	0
1065000	4
1066000	0
1067000	3
1068000	0
1069000	1
1070000	0
1071000	1
1072000	1
1073000	0
1074000	0
1075000	0
1076000	1
1077000	0
1078000	0
1079000	0
1080000	0
1081000	1
1082000	0
1083000	0
1084000	0
1085000	1
1086000	0
1087000	0
1088000	0
1089000	3
1090000	2
1091000	1
1092000	0
1093000	0
1094000	0
1095000	0
1096000	1
1097000	0
1098000	0
1099000	0
1100000	0
1101000	0
1102000	0
1103000	1
1104000	1
1105000	1
1106000	0
1107000	0
1108000	1
1109000	0
1110000	1
1111000	0
1112000	0
1113000	0
1114000	1
1115000	0
1116000	0
1117000	0
1118000	0
1119000	0
1120000	0
1121000	0
1122000	3
1123000	0
1124000	0
1125000	0
1126000	0
1127000	0
1128000	0
1129000	1
1130000	1
1131000	0
1132000	1
1133000	0
1134000	1
1135000	0
1136000	0
1137000	1
1138000	0
1139000	0
1140000	0
1141000	0
1142000	1
1143000	0
1144000	0
1145000	0
1146000	0
1147000	1
1148000	0
1149000	0
1150000	0
1151000	2
1152000	1
1153000	0
1154000	0
1155000	0
1156000	0
1157000	0
1158000	0
1159000	1
1160000	1
1161000	0
1162000	0
1163000	0
1164000	1
1165000	0
1166000	2
1167000	0
1168000	1
1169000	3
1170000	0
1171000	0
1172000	0
1173000	0
1174000	0
1175000	0
1176000	0
1177000	0
1178000	1
1179000	1
1180000	0
1181000	1
1182000	0
1183000	0
1184000	1
1185000	0
1186000	0
1187000	0
1188000	0
1189000	0
1190000	1
1191000	1
1192000	0
1193000	0
1194000	0
1195000	0
1196000	0
1197000	0
1198000	0
1199000	0
1200000	1
1201000	0
1202000	0
1203000	0
1204000	1
1205000	0
1206000	1
1207000	1
1208000	1
1209000	0
1210000	1
1211000	1
1212000	0
1213000	0
1214000	4
1215000	0
1216000	0
1217000	0
1218000	0
1219000	0
1220000	1
1221000	2
1222000	0
1223000	0
1224000	0
1225000	1
1226000	0
1227000	0
1228000	1
1229000	0
1230000	0
1231000	1
1232000	1
1233000	1
1234000	0
1235000	0
1236000	0
1237000	1
1238000	1
1239000	1
1240000	0
1241000	1
1242000	0
1243000	1
1244000	1
1245000	1
1246000	1
1247000	0
1248000	3
1249000	1
1250000	1
1251000	0
1252000	1
1253000	0
1254000	0
1255000	0
1256000	0
1257000	2
1258000	0
1259000	1
1260000	0
1261000	2
1262000	1
1263000	0
1264000	1
1265000	0
1266000	0
1267000	0
1268000	1
1269000	0
1270000	1
1271000	0
1272000	1
1273000	1
1274000	0
1275000	0
1276000	2
1277000	2
1278000	1
1279000	0
1280000	0
1281000	0
1282000	1
1283000	0
1284000	1
1285000	1
1286000	0
1287000	0
1288000	0
1289000	0
1290000	1
1291000	0
1292000	2
1293000	0
1294000	0
1295000	0
1296000	0
1297000	0
1298000	0
1299000	2
1300000	1
1301000	0
1302000	0
1303000	1
1304000	1
1305000	0
1306000	0
1307000	0
1308000	0
1309000	0
1310000	0
1311000	0
1312000	0
1313000	0
1314000	0
1315000	0
1316000	3
1317000	0
1318000	0
1319000	0
1320000	0
1321000	0
1322000	0
1323000	0
1324000	0
1325000	0
1326000	0
1327000	0
1328000	0
1329000	2
1330000	0
1331000	1
1332000	0
1333000	0
1334000	1
1335000	1
1336000	0
1337000	0
1338000	0
1339000	0
1340000	0
1341000	1
1342000	0
1343000	0
1344000	0
1345000	0
1346000	0
1347000	0
1348000	0
1349000	0
1350000	0
1351000	0
1352000	0
1353000	0
1354000	0
1355000	1
1356000	0
1357000	0
1358000	0
1359000	0
1360000	1
1361000	1
1362000	0
1363000	0
1364000	1
1365000	0
1366000	1
1367000	0
1368000	0
1369000	1
1370000	0
1371000	0
1372000	0
1373000	0
1374000	0
1375000	0
1376000	0
1377000	1
1378000	0
1379000	1
1380000	1
1381000	0
1382000	0
1383000	1
1384000	0
1385000	0
1386000	0
1387000	0
1388000	0
1389000	0
1390000	1
1391000	1
1392000	0
1393000	0
1394000	1
1395000	0
1396000	0
1397000	0
1398000	1
1399000	0
1400000	0
1401000	0
1402000	0
1403000	0
1404000	0
1405000	0
1406000	0
1407000	0
1408000	0
1409000	0
1410000	1
1411000	0
1412000	0
1413000	1
1414000	1
1415000	0
1416000	0
1417000	1
1418000	0
1419000	0
1420000	0
1421000	1
1422000	0
1423000	1
1424000	0
1425000	0
1426000	2
1427000	0
1428000	1
1429000	0
1430000	0
1431000	0
1432000	0
1433000	0
1434000	0
1435000	1
1436000	1
1437000	1
1438000	0
1439000	1
1440000	0
1441000	0
1442000	0
1443000	0
1444000	2
1445000	1
1446000	0
1447000	1
1448000	1
1449000	1
1450000	1
1451000	0
1452000	0
1453000	1
1454000	0
1455000	0
1456000	0
1457000	0
1458000	0
1459000	1
1460000	0
1461000	0
1462000	0
1463000	0
1464000	0
1465000	0
1466000	1
1467000	2
1468000	0
1469000	0
1470000	0
1471000	0
1472000	1
1473000	0
1474000	0
1475000	0
1476000	1
1477000	0
1478000	0
1479000	0
1480000	1
1481000	1
1482000	2
1483000	1
1484000	0
1485000	0
1486000	0
1487000	0
1488000	1
1489000	1
1490000	0
1491000	0
1492000	0
1493000	0
1494000	0
1495000	0
1496000	1
1497000	1
1498000	0
1499000	0
1500000	0
1501000	1
1502000	0
1503000	0
1504000	0
1505000	1
1506000	1
1507000	0
1508000	0
1509000	0
1510000	0
1511000	1
1512000	0
1513000	0
1514000	0
1515000	0
1516000	0
1517000	0
1518000	0
1519000	0
1520000	1
1521000	1
1522000	1
1523000	0
1524000	1
1525000	0
1526000	1
1527000	0
1528000	0
1529000	0
1530000	0
1531000	0
1532000	1
1533000	0
1534000	1
1535000	0
1536000	1
1537000	1
1538000	0
1539000	0
1540000	1
1541000	0
1542000	0
1543000	0
1544000	0
1545000	0
1546000	0
1547000	0
1548000	1
1549000	0
1550000	1
1551000	1
1552000	0
1553000	0
1554000	1
1555000	0
1556000	1
1557000	0
1558000	1
1559000	0
1560000	0
1561000	0
1562000	0
1563000	0
1564000	1
1565000	0
1566000	0
1567000	0
1568000	0
1569000	0
1570000	0
1571000	0
1572000	0
1573000	0
1574000	0
1575000	0
1576000	1
1577000	0
1578000	0
1579000	0
1580000	1
1581000	1
1582000	0
1583000	0
1584000	0
1585000	0
1586000	0
1587000	1
1588000	0
1589000	0
1590000	0
1591000	0
1592000	3
1593000	0
1594000	1
1595000	0
1596000	0
1597000	0
1598000	1
1599000	0
1600000	1
1601000	1
1602000	0
1603000	0
1604000	1
1605000	0
1606000	0
1607000	0
1608000	2
1609000	0
1610000	0
1611000	0
1612000	0
1613000	0
1614000	0
1615000	0
1616000	1
1617000	0
1618000	0
1619000	0
1620000	0
1621000	0
1622000	1
1623000	0
1624000	1
1625000	0
1626000	1
1627000	0
1628000	0
1629000	0
1630000	0
1631000	0
1632000	0
1633000	1
1634000	0
1635000	0
1636000	0
1637000	0
1638000	0
1639000	0
1640000	0
1641000	1
1642000	1
1643000	0
1644000	1
1645000	0
1646000	0
1647000	2
1648000	1
1649000	0
1650000	1
1651000	1
1652000	2
1653000	0
1654000	0
1655000	1
1656000	0
1657000	0
1658000	1
1659000	2
1660000	0
1661000	0
1662000	0
1663000	0
1664000	1
1665000	0
1666000	0
1667000	0
1668000	4
1669000	0
1670000	0
1671000	1
1672000	0
1673000	0
1674000	0
1675000	0
1676000	0
1677000	3
1678000	0
1679000	0
1680000	0
1681000	1
1682000	0
1683000	0
1684000	0
1685000	1
1686000	0
1687000	0
1688000	0
1689000	1
1690000	1
1691000	0
1692000	2
1693000	0
1694000	2
1695000	0
1696000	0
1697000	0
1698000	0
1699000	0
1700000	0
1701000	1
1702000	0
1703000	1
1704000	0
1705000	0
1706000	0
1707000	1
1708000	1
1709000	1
1710000	0
1711000	0
1712000	0
1713000	0
1714000	0
1715000	0
1716000	0
1717000	0
1718000	0
1719000	0
1720000	0
1721000	0
1722000	0
1723000	3
1724000	2
1725000	1
1726000	0
1727000	0
1728000	0
1729000	0
1730000	1
1731000	3
1732000	1
1733000	0
1734000	1
1735000	0
1736000	0
1737000	0
1738000	0
1739000	1
1740000	1
1741000	1
1742000	0
1743000	1
1744000	2
1745000	0
1746000	1
1747000	0
1748000	0
1749000	0
1750000	1
1751000	1
1752000	0
1753000	0
1754000	0
1755000	0
1756000	1
1757000	0
1758000	0
1759000	0
1760000	0
1761000	0
1762000	1
1763000	0
1764000	0
1765000	0
1766000	0
1767000	0
1768000	0
1769000	0
1770000	0
1771000	0
1772000	0
1773000	0
1774000	0
1775000	0
1776000	0
1777000	0
1778000	1
1779000	1
1780000	1
1781000	0
1782000	7
1783000	1
1784000	0
1785000	0
1786000	1
1787000	1
1788000	2
1789000	0
1790000	0
1791000	1
1792000	0
1793000	1
1794000	0
1795000	0
1796000	2
1797000	2
1798000	1
1799000	0
1800000	0
1801000	0
1802000	0
1803000	0
1804000	1
1805000	0
1806000	0
1807000	0
1808000	0
1809000	0
1810000	0
1811000	0
1812000	0
1813000	0
1814000	0
1815000	1
1816000	1
1817000	0
1818000	0
1819000	1
1820000	0
1821000	0
1822000	0
1823000	0
1824000	0
1825000	0
1826000	1
1827000	0
1828000	2
1829000	2
1830000	0
1831000	0
1832000	0
1833000	1
1834000	1
1835000	1
1836000	2
1837000	0
1838000	0
1839000	0
1840000	0
1841000	0
1842000	5
1843000	1
1844000	0
1845000	0
1846000	0
1847000	3
1848000	1
1849000	1
1850000	0
1851000	0
1852000	0
1853000	0
1854000	2
1855000	0
1856000	1
1857000	1
1858000	0
1859000	1
1860000	0
1861000	0
1862000	0
1863000	0
1864000	0
1865000	1
1866000	0
1867000	0
1868000	0
1869000	0
1870000	0
1871000	0
1872000	0
1873000	1
1874000	0
1875000	1
1876000	1
1877000	0
1878000	0
1879000	1
1880000	2
1881000	0
1882000	1
1883000	1
1884000	2
1885000	0
1886000	0
1887000	0
1888000	0
1889000	0
1890000	0
1891000	1
1892000	0
1893000	1
1894000	1
1895000	1
1896000	0
1897000	2
1898000	1
1899000	0
1900000	1
1901000	0
1902000	0
1903000	1
1904000	1
1905000	1
1906000	1
1907000	1
1908000	1
1909000	1
1910000	0
1911000	0
1912000	0
1913000	0
1914000	3
1915000	0
1916000	0
1917000	1
1918000	0
1919000	1
1920000	2
1921000	0
1922000	0
1923000	0
1924000	1
1925000	0
1926000	1
1927000	0
1928000	0
1929000	1
1930000	1
1931000	2
1932000	1
1933000	0
1934000	1
1935000	0
1936000	2
1937000	0
1938000	0
1939000	0
1940000	0
1941000	0
1942000	0
1943000	0
1944000	0
1945000	0
1946000	1
1947000	1
1948000	0
1949000	0
1950000	2
1951000	0
1952000	1
1953000	0
1954000	0
1955000	0
1956000	0
1957000	1
1958000	0
1959000	0
1960000	0
1961000	1
1962000	1
1963000	1
1964000	0
1965000	0
1966000	1
1967000	1
1968000	0
1969000	0
1970000	0
1971000	0
1972000	0
1973000	0
1974000	0
1975000	0
1976000	0
1977000	0
1978000	2
1979000	1
1980000	1
1981000	0
1982000	1
1983000	1
1984000	0
1985000	0
1986000	0
1987000	1
1988000	0
1989000	0
1990000	1
1991000	0
1992000	0
1993000	0
1994000	0
1995000	1
1996000	1
1997000	0
[truncated: 81,582 more rows]

## Sheet: SupFig4
Supplementary Figure 4
Library	Region	MAPQ measure	Percent of mapped reads
Illumina Hi-C	Unique Space	MAPQ > 9	96.5685
Illumina Hi-C	Unique Space	MAPQ > 19	93.9718
Illumina Hi-C	Unique Space	MAPQ > 29	91.4005
Illumina Hi-C	Unique Space	MAPQ = 60	80.9766
Illumina Hi-C	Alu	MAPQ > 9	84.4904
Illumina Hi-C	Alu	MAPQ > 19	80.3195
Illumina Hi-C	Alu	MAPQ > 29	75.8565
Illumina Hi-C	Alu	MAPQ = 60	54.7262
Illumina Hi-C	MIR	MAPQ > 9	95.6622
Illumina Hi-C	MIR	MAPQ > 19	93.3308
Illumina Hi-C	MIR	MAPQ > 29	90.9542
Illumina Hi-C	MIR	MAPQ = 60	81.385
Illumina Hi-C	L1	MAPQ > 9	87.5282
Illumina Hi-C	L1	MAPQ > 19	84.0913
Illumina Hi-C	L1	MAPQ > 29	80.6801
Illumina Hi-C	L1	MAPQ = 60	68.5389
Illumina Hi-C	L2	MAPQ > 9	95.446
Illumina Hi-C	L2	MAPQ > 19	92.9787
Illumina Hi-C	L2	MAPQ > 29	90.487
Illumina Hi-C	L2	MAPQ = 60	80.6688
Illumina Hi-C	SD	MAPQ > 9	49.149
Illumina Hi-C	SD	MAPQ > 19	45.6778
Illumina Hi-C	SD	MAPQ > 29	41.4867
Illumina Hi-C	SD	MAPQ = 60	28.601
Illumina Hi-C	SD98	MAPQ > 9	26.6843
Illumina Hi-C	SD98	MAPQ > 19	23.468
Illumina Hi-C	SD98	MAPQ > 29	19.4629
Illumina Hi-C	SD98	MAPQ = 60	9.66497
Illumina Hi-C	cenSat	MAPQ > 9	66.0813
Illumina Hi-C	cenSat	MAPQ > 19	62.6884
Illumina Hi-C	cenSat	MAPQ > 29	59.2744
Illumina Hi-C	cenSat	MAPQ = 60	47.5541
Illumina Hi-C	cenSat_noCT	MAPQ > 9	24.8163
Illumina Hi-C	cenSat_noCT	MAPQ > 19	21.3747
Illumina Hi-C	cenSat_noCT	MAPQ > 29	18.667
Illumina Hi-C	cenSat_noCT	MAPQ = 60	12.0309
DpnII CiFi	Unique Space	MAPQ > 9	99.1263
DpnII CiFi	Unique Space	MAPQ > 19	98.2378
DpnII CiFi	Unique Space	MAPQ > 29	97.3694
DpnII CiFi	Unique Space	MAPQ = 60	94.7324
DpnII CiFi	Alu	MAPQ > 9	96.2497
DpnII CiFi	Alu	MAPQ > 19	94.1355
DpnII CiFi	Alu	MAPQ > 29	92.0953
DpnII CiFi	Alu	MAPQ = 60	82.3141
DpnII CiFi	MIR	MAPQ > 9	98.7585
DpnII CiFi	MIR	MAPQ > 19	98.1549
DpnII CiFi	MIR	MAPQ > 29	97.6305
DpnII CiFi	MIR	MAPQ = 60	95.9386
DpnII CiFi	L1	MAPQ > 9	96.0236
DpnII CiFi	L1	MAPQ > 19	94.5224
DpnII CiFi	L1	MAPQ > 29	93.0032
DpnII CiFi	L1	MAPQ = 60	87.1811
DpnII CiFi	L2	MAPQ > 9	98.5726
DpnII CiFi	L2	MAPQ > 19	97.8309
DpnII CiFi	L2	MAPQ > 29	97.1745
DpnII CiFi	L2	MAPQ = 60	95.0811
DpnII CiFi	SD	MAPQ > 9	65.6392
DpnII CiFi	SD	MAPQ > 19	58.839
DpnII CiFi	SD	MAPQ > 29	55.3786
DpnII CiFi	SD	MAPQ = 60	40.2237
DpnII CiFi	SD98	MAPQ > 9	46.9412
DpnII CiFi	SD98	MAPQ > 19	37.8669
DpnII CiFi	SD98	MAPQ > 29	33.4635
DpnII CiFi	SD98	MAPQ = 60	18.4183
DpnII CiFi	cenSat	MAPQ > 9	78.6425
DpnII CiFi	cenSat	MAPQ > 19	74.4677
DpnII CiFi	cenSat	MAPQ > 29	71.8193
DpnII CiFi	cenSat	MAPQ = 60	62.3353
DpnII CiFi	cenSat_noCT	MAPQ > 9	37.4776
DpnII CiFi	cenSat_noCT	MAPQ > 19	30.8526
DpnII CiFi	cenSat_noCT	MAPQ > 29	27.1494
DpnII CiFi	cenSat_noCT	MAPQ = 60	19.3446
HindIII CiFi	Unique Space	MAPQ > 9	99.8042
HindIII CiFi	Unique Space	MAPQ > 19	99.6324
HindIII CiFi	Unique Space	MAPQ > 29	99.4716
HindIII CiFi	Unique Space	MAPQ = 60	98.9998
HindIII CiFi	Alu	MAPQ > 9	99.021
HindIII CiFi	Alu	MAPQ > 19	98.7094
HindIII CiFi	Alu	MAPQ > 29	98.4476
HindIII CiFi	Alu	MAPQ = 60	97.6354
HindIII CiFi	MIR	MAPQ > 9	99.5278
HindIII CiFi	MIR	MAPQ > 19	99.3292
HindIII CiFi	MIR	MAPQ > 29	99.1703
HindIII CiFi	MIR	MAPQ = 60	98.7247
HindIII CiFi	L1	MAPQ > 9	98.8187
HindIII CiFi	L1	MAPQ > 19	98.3806
HindIII CiFi	L1	MAPQ > 29	97.9745
HindIII CiFi	L1	MAPQ = 60	96.5955
HindIII CiFi	L2	MAPQ > 9	99.4782
HindIII CiFi	L2	MAPQ > 19	99.2609
HindIII CiFi	L2	MAPQ > 29	99.0834
HindIII CiFi	L2	MAPQ = 60	98.6159
HindIII CiFi	SD	MAPQ > 9	82.7402
HindIII CiFi	SD	MAPQ > 19	77.9065
HindIII CiFi	SD	MAPQ > 29	74.3834
HindIII CiFi	SD	MAPQ = 60	63.6095
HindIII CiFi	SD98	MAPQ > 9	70.6453
HindIII CiFi	SD98	MAPQ > 19	62.4107
HindIII CiFi	SD98	MAPQ > 29	56.3158
HindIII CiFi	SD98	MAPQ = 60	40.4518
HindIII CiFi	cenSat	MAPQ > 9	81.3606
HindIII CiFi	cenSat	MAPQ > 19	77.9501
HindIII CiFi	cenSat	MAPQ > 29	75.5845
HindIII CiFi	cenSat	MAPQ = 60	69.6092
HindIII CiFi	cenSat_noCT	MAPQ > 9	53.8866
HindIII CiFi	cenSat_noCT	MAPQ > 19	47.9725
HindIII CiFi	cenSat_noCT	MAPQ > 29	44.316
HindIII CiFi	cenSat_noCT	MAPQ = 60	36.9968
DpnII PoreC	Unique Space	MAPQ > 9	96.982
DpnII PoreC	Unique Space	MAPQ > 19	94.6377
DpnII PoreC	Unique Space	MAPQ > 29	92.4867
DpnII PoreC	Unique Space	MAPQ = 60	86.3172
DpnII PoreC	Alu	MAPQ > 9	89.5409
DpnII PoreC	Alu	MAPQ > 19	84.2216
DpnII PoreC	Alu	MAPQ > 29	80.0387
DpnII PoreC	Alu	MAPQ = 60	69.5206
DpnII PoreC	MIR	MAPQ > 9	97.2789
DpnII PoreC	MIR	MAPQ > 19	95.7374
DpnII PoreC	MIR	MAPQ > 29	94.3407
DpnII PoreC	MIR	MAPQ = 60	90.0572
DpnII PoreC	L1	MAPQ > 9	93.3811
DpnII PoreC	L1	MAPQ > 19	90.3479
DpnII PoreC	L1	MAPQ > 29	87.5643
DpnII PoreC	L1	MAPQ = 60	78.9669
DpnII PoreC	L2	MAPQ > 9	96.9674
DpnII PoreC	L2	MAPQ > 19	95.2337
DpnII PoreC	L2	MAPQ > 29	93.6711
DpnII PoreC	L2	MAPQ = 60	88.9359
DpnII PoreC	SD	MAPQ > 9	58.0027
DpnII PoreC	SD	MAPQ > 19	51.1406
DpnII PoreC	SD	MAPQ > 29	46.5588
DpnII PoreC	SD	MAPQ = 60	29.8124
DpnII PoreC	SD98	MAPQ > 9	37.0621
DpnII PoreC	SD98	MAPQ > 19	28.8861
DpnII PoreC	SD98	MAPQ > 29	23.9007
DpnII PoreC	SD98	MAPQ = 60	11.0526
DpnII PoreC	cenSat	MAPQ > 9	68.1958
DpnII PoreC	cenSat	MAPQ > 19	63.0694
DpnII PoreC	cenSat	MAPQ > 29	59.4282
DpnII PoreC	cenSat	MAPQ = 60	49.0733
DpnII PoreC	cenSat_noCT	MAPQ > 9	25.7886
DpnII PoreC	cenSat_noCT	MAPQ > 19	20.8885
DpnII PoreC	cenSat_noCT	MAPQ > 29	17.9669
DpnII PoreC	cenSat_noCT	MAPQ = 60	11.8133
HindIII PoreC	Unique Space	MAPQ > 9	99.4187
HindIII PoreC	Unique Space	MAPQ > 19	98.9606
HindIII PoreC	Unique Space	MAPQ > 29	98.5143
HindIII PoreC	Unique Space	MAPQ = 60	97.0562
HindIII PoreC	Alu	MAPQ > 9	98.0513
HindIII PoreC	Alu	MAPQ > 19	97.3508
HindIII PoreC	Alu	MAPQ > 29	96.7235
HindIII PoreC	Alu	MAPQ = 60	94.4192
HindIII PoreC	MIR	MAPQ > 9	99.1523
HindIII PoreC	MIR	MAPQ > 19	98.7816
HindIII PoreC	MIR	MAPQ > 29	98.4575
HindIII PoreC	MIR	MAPQ = 60	97.3774
HindIII PoreC	L1	MAPQ > 9	97.7819
HindIII PoreC	L1	MAPQ > 19	96.9151
HindIII PoreC	L1	MAPQ > 29	96.0745
HindIII PoreC	L1	MAPQ = 60	92.8884
HindIII PoreC	L2	MAPQ > 9	99.061
HindIII PoreC	L2	MAPQ > 19	98.6573
HindIII PoreC	L2	MAPQ > 29	98.3145
HindIII PoreC	L2	MAPQ = 60	97.1622
HindIII PoreC	SD	MAPQ > 9	74.0511
HindIII PoreC	SD	MAPQ > 19	68.1172
HindIII PoreC	SD	MAPQ > 29	63.699
HindIII PoreC	SD	MAPQ = 60	48.1035
HindIII PoreC	SD98	MAPQ > 9	56.6943
HindIII PoreC	SD98	MAPQ > 19	47.124
HindIII PoreC	SD98	MAPQ > 29	40.3258
HindIII PoreC	SD98	MAPQ = 60	23.3277
HindIII PoreC	cenSat	MAPQ > 9	71.4995
HindIII PoreC	cenSat	MAPQ > 19	67.5465
HindIII PoreC	cenSat	MAPQ > 29	64.8251
HindIII PoreC	cenSat	MAPQ = 60	57.2376
HindIII PoreC	cenSat_noCT	MAPQ > 9	35.4806
HindIII PoreC	cenSat_noCT	MAPQ > 19	30.0526
HindIII PoreC	cenSat_noCT	MAPQ > 29	26.8112
HindIII PoreC	cenSat_noCT	MAPQ = 60	19.8578

## Sheet: SupFig5
Supplementary Figure 5
Library	Region	MAPQ measure	Normalized coverage
Illumina HiC	SD	MAPQ > 0	0.620609
Illumina HiC	SD98	MAPQ > 0	0.361994
Illumina HiC	cenSat	MAPQ > 0	0.524925
Illumina HiC	cenSat_noCT	MAPQ > 0	0.122449
Illumina HiC	Alu	MAPQ > 0	1.88692
Illumina HiC	MIR	MAPQ > 0	1.1365
Illumina HiC	L1	MAPQ > 0	0.76447
Illumina HiC	L2	MAPQ > 0	1.13884
Illumina HiC	unique_space	MAPQ > 0	1.05587
Illumina HiC	SD	MAPQ > 9	0.579241
Illumina HiC	SD98	MAPQ > 9	0.311041
Illumina HiC	cenSat	MAPQ > 9	0.501916
Illumina HiC	cenSat_noCT	MAPQ > 9	0.0881226
Illumina HiC	Alu	MAPQ > 9	1.77011
Illumina HiC	MIR	MAPQ > 9	1.1644
Illumina HiC	L1	MAPQ > 9	0.758969
Illumina HiC	L2	MAPQ > 9	1.16684
Illumina HiC	unique_space	MAPQ > 9	1.08255
Illumina HiC	SD	MAPQ > 29	0.526065
Illumina HiC	SD98	MAPQ > 29	0.245595
Illumina HiC	cenSat	MAPQ > 29	0.485316
Illumina HiC	cenSat_noCT	MAPQ > 29	0.071953
Illumina HiC	Alu	MAPQ > 29	1.68172
Illumina HiC	MIR	MAPQ > 29	1.18539
Illumina HiC	L1	MAPQ > 29	0.751836
Illumina HiC	L2	MAPQ > 29	1.18759
Illumina HiC	unique_space	MAPQ > 29	1.10389
Illumina HiC	SD	MAPQ > 59	0.427911
Illumina HiC	SD98	MAPQ > 59	0.143758
Illumina HiC	cenSat	MAPQ > 59	0.460698
Illumina HiC	cenSat_noCT	MAPQ > 59	0.0550652
Illumina HiC	Alu	MAPQ > 59	1.36864
Illumina HiC	MIR	MAPQ > 59	1.2459
Illumina HiC	L1	MAPQ > 59	0.754519
Illumina HiC	L2	MAPQ > 59	1.24716
Illumina HiC	unique_space	MAPQ > 59	1.16351
DpnII CiFi	SD	MAPQ > 0	0.751611
DpnII CiFi	SD98	MAPQ > 0	0.636497
DpnII CiFi	cenSat	MAPQ > 0	0.637376
DpnII CiFi	cenSat_noCT	MAPQ > 0	0.265964
DpnII CiFi	Alu	MAPQ > 0	0.944347
DpnII CiFi	MIR	MAPQ > 0	1.04013
DpnII CiFi	L1	MAPQ > 0	1.12947
DpnII CiFi	L2	MAPQ > 0	1.06913
DpnII CiFi	unique_space	MAPQ > 0	1.0826
DpnII CiFi	SD	MAPQ > 9	0.700624
DpnII CiFi	SD98	MAPQ > 9	0.555391
DpnII CiFi	cenSat	MAPQ > 9	0.579448
DpnII CiFi	cenSat_noCT	MAPQ > 9	0.16335
DpnII CiFi	Alu	MAPQ > 9	0.938224
DpnII CiFi	MIR	MAPQ > 9	1.05168
DpnII CiFi	L1	MAPQ > 9	1.13127
DpnII CiFi	L2	MAPQ > 9	1.08078
DpnII CiFi	unique_space	MAPQ > 9	1.09623
DpnII CiFi	SD	MAPQ > 29	0.623568
DpnII CiFi	SD98	MAPQ > 29	0.432489
DpnII CiFi	cenSat	MAPQ > 29	0.5434
DpnII CiFi	cenSat_noCT	MAPQ > 29	0.124774
DpnII CiFi	Alu	MAPQ > 29	0.915913
DpnII CiFi	MIR	MAPQ > 29	1.06118
DpnII CiFi	L1	MAPQ > 29	1.12719
DpnII CiFi	L2	MAPQ > 29	1.08951
DpnII CiFi	unique_space	MAPQ > 29	1.1094
DpnII CiFi	SD	MAPQ > 59	0.505426
DpnII CiFi	SD98	MAPQ > 59	0.285581
DpnII CiFi	cenSat	MAPQ > 59	0.506047
DpnII CiFi	cenSat_noCT	MAPQ > 59	0.100155
DpnII CiFi	Alu	MAPQ > 59	0.84124
DpnII CiFi	MIR	MAPQ > 59	1.08186
DpnII CiFi	L1	MAPQ > 59	1.11101
DpnII CiFi	L2	MAPQ > 59	1.10946
DpnII CiFi	unique_space	MAPQ > 59	1.13612
HindIII CiFi	SD	MAPQ > 0	0.905543
HindIII CiFi	SD98	MAPQ > 0	0.842129
HindIII CiFi	cenSat	MAPQ > 0	0.772506
HindIII CiFi	cenSat_noCT	MAPQ > 0	0.510421
HindIII CiFi	Alu	MAPQ > 0	0.982705
HindIII CiFi	MIR	MAPQ > 0	1.06208
HindIII CiFi	L1	MAPQ > 0	1.06164
HindIII CiFi	L2	MAPQ > 0	1.06741
HindIII CiFi	unique_space	MAPQ > 0	1.05898
HindIII CiFi	SD	MAPQ > 9	0.830462
HindIII CiFi	SD98	MAPQ > 9	0.710789
HindIII CiFi	cenSat	MAPQ > 9	0.639619
HindIII CiFi	cenSat_noCT	MAPQ > 9	0.249773
HindIII CiFi	Alu	MAPQ > 9	0.99728
HindIII CiFi	MIR	MAPQ > 9	1.08296
HindIII CiFi	L1	MAPQ > 9	1.07842
HindIII CiFi	L2	MAPQ > 9	1.0884
HindIII CiFi	unique_space	MAPQ > 9	1.08205
HindIII CiFi	SD	MAPQ > 29	0.753888
HindIII CiFi	SD98	MAPQ > 29	0.582342
HindIII CiFi	cenSat	MAPQ > 29	0.592864
HindIII CiFi	cenSat_noCT	MAPQ > 29	0.184812
HindIII CiFi	Alu	MAPQ > 29	1.00046
HindIII CiFi	MIR	MAPQ > 29	1.08966
HindIII CiFi	L1	MAPQ > 29	1.08051
HindIII CiFi	L2	MAPQ > 29	1.09469
HindIII CiFi	unique_space	MAPQ > 29	1.09195
HindIII CiFi	SD	MAPQ > 59	0.662973
HindIII CiFi	SD98	MAPQ > 59	0.441367
HindIII CiFi	cenSat	MAPQ > 59	0.553093
HindIII CiFi	cenSat_noCT	MAPQ > 59	0.144044
HindIII CiFi	Alu	MAPQ > 59	1.00185
HindIII CiFi	MIR	MAPQ > 59	1.09603
HindIII CiFi	L1	MAPQ > 59	1.07756
HindIII CiFi	L2	MAPQ > 59	1.10111
HindIII CiFi	unique_space	MAPQ > 59	1.10157
DpnII PoreC	SD	MAPQ > 0	0.841781
DpnII PoreC	SD98	MAPQ > 0	0.70274
DpnII PoreC	cenSat	MAPQ > 0	0.722603
DpnII PoreC	cenSat_noCT	MAPQ > 0	0.434247
DpnII PoreC	Alu	MAPQ > 0	0.832192
DpnII PoreC	MIR	MAPQ > 0	1.10274
DpnII PoreC	L1	MAPQ > 0	1.04041
DpnII PoreC	L2	MAPQ > 0	1.08356
DpnII PoreC	unique_space	MAPQ > 0	1.10548
DpnII PoreC	SD	MAPQ > 9	0.725518
DpnII PoreC	SD98	MAPQ > 9	0.516798
DpnII PoreC	cenSat	MAPQ > 9	0.580415
DpnII PoreC	cenSat_noCT	MAPQ > 9	0.176555
DpnII PoreC	Alu	MAPQ > 9	0.790565
DpnII PoreC	MIR	MAPQ > 9	1.13581
DpnII PoreC	L1	MAPQ > 9	1.04861
DpnII PoreC	L2	MAPQ > 9	1.11508
DpnII PoreC	unique_space	MAPQ > 9	1.14296
DpnII PoreC	SD	MAPQ > 29	0.629164
DpnII PoreC	SD98	MAPQ > 29	0.371577
DpnII PoreC	cenSat	MAPQ > 29	0.535899
DpnII PoreC	cenSat_noCT	MAPQ > 29	0.126573
DpnII PoreC	Alu	MAPQ > 29	0.72909
DpnII PoreC	MIR	MAPQ > 29	1.15396
DpnII PoreC	L1	MAPQ > 29	1.04219
DpnII PoreC	L2	MAPQ > 29	1.13175
DpnII PoreC	unique_space	MAPQ > 29	1.16506
DpnII PoreC	SD	MAPQ > 59	0.460218
DpnII PoreC	SD98	MAPQ > 59	0.210608
DpnII PoreC	cenSat	MAPQ > 59	0.48752
DpnII PoreC	cenSat_noCT	MAPQ > 59	0.0928237
DpnII PoreC	Alu	MAPQ > 59	0.656786
DpnII PoreC	MIR	MAPQ > 59	1.17941
DpnII PoreC	L1	MAPQ > 59	1.02028
DpnII PoreC	L2	MAPQ > 59	1.15523
DpnII PoreC	unique_space	MAPQ > 59	1.19969
HindIII PoreC	SD	MAPQ > 0	0.939759
HindIII PoreC	SD98	MAPQ > 0	0.86747
HindIII PoreC	cenSat	MAPQ > 0	0.831325
HindIII PoreC	cenSat_noCT	MAPQ > 0	0.608434
HindIII PoreC	Alu	MAPQ > 0	1.0241
HindIII PoreC	MIR	MAPQ > 0	1.03614
HindIII PoreC	L1	MAPQ > 0	1.05422
HindIII PoreC	L2	MAPQ > 0	1.04217
HindIII PoreC	unique_space	MAPQ > 0	1.04217
HindIII PoreC	SD	MAPQ > 9	0.8125
HindIII PoreC	SD98	MAPQ > 9	0.64375
HindIII PoreC	cenSat	MAPQ > 9	0.63125
HindIII PoreC	cenSat_noCT	MAPQ > 9	0.21875
HindIII PoreC	Alu	MAPQ > 9	1.05
HindIII PoreC	MIR	MAPQ > 9	1.06875
HindIII PoreC	L1	MAPQ > 9	1.08125
HindIII PoreC	L2	MAPQ > 9	1.075
HindIII PoreC	unique_space	MAPQ > 9	1.08125
HindIII PoreC	SD	MAPQ > 29	0.708861
HindIII PoreC	SD98	MAPQ > 29	0.474684
HindIII PoreC	cenSat	MAPQ > 29	0.575949
HindIII PoreC	cenSat_noCT	MAPQ > 29	0.151899
HindIII PoreC	Alu	MAPQ > 29	1.05063
HindIII PoreC	MIR	MAPQ > 29	1.07595
HindIII PoreC	L1	MAPQ > 29	1.08228
HindIII PoreC	L2	MAPQ > 29	1.08228
HindIII PoreC	unique_space	MAPQ > 29	1.09494
HindIII PoreC	SD	MAPQ > 59	0.564103
HindIII PoreC	SD98	MAPQ > 59	0.301282
HindIII PoreC	cenSat	MAPQ > 59	0.519231
HindIII PoreC	cenSat_noCT	MAPQ > 59	0.108974
HindIII PoreC	Alu	MAPQ > 59	1.04487
HindIII PoreC	MIR	MAPQ > 59	1.08333
HindIII PoreC	L1	MAPQ > 59	1.0641
HindIII PoreC	L2	MAPQ > 59	1.08974
HindIII PoreC	unique_space	MAPQ > 59	1.10256

[truncated: 4 more sheets: SupFig7, SupFig10, SupFig12, SupFig13]
